# Supplementary material for: A survival of the fittest strategy for the selection of genotypes by which drug responders and non-responders can be predicted in small groups
Source: PLoS One. 2021 Mar 5;16(3):e0246828. doi: 10.1371/journal.pone.0246828 (PMC7935233; doi:10.1371/journal.pone.0246828)
Supplement: S1 Data — (ZIP) [file pone.0246828.s004.zip]

Archive with 193 entries (184 files):
- coding_sse/
- coding_sse/txt/
- coding_sse/txt/lybs_A_normaal/
- coding_sse/txt/lybs_A_normaal/allele_score_mapping_file_Dich_LybsPRI.SatisfiedEvents.txt
- coding_sse/txt/lybs_A_normaal/A_lybridos_28_03_2019_codering_file_normaal_codering_bestand.txt
- coding_sse/txt/lybs_A_normaal/A_lybridos_28_03_2019_codering_file_normaal_derivatie.txt
- coding_sse/txt/lybs_A_normaal/A_lybridos_28_03_2019_codering_file_normaal_validatie.txt
- coding_sse/txt/lybs_A_normaal/Dich_LybsPRI.SatisfiedEvents_score.txt
- coding_sse/txt/lybs_A_normaal/lybridos_28_03_2019_codering_file_normaal.txt
- coding_sse/txt/lybs_A_normaal/Lybridos_28_03_2019_der.txt
- coding_sse/txt/lybs_A_normaal/Lybridos_28_03_2019_val.txt
- coding_sse/txt/lyb_A_normaal/
- coding_sse/txt/lyb_A_normaal/allele_score_mapping_file_Dich_VerLybPRI.txt
- coding_sse/txt/lyb_A_normaal/A_lybrido_28_03_2019_codering_file_normaal_derivatie.txt
- coding_sse/txt/lyb_A_normaal/A_lybrido_28_03_2019_codering_file_normaal_validatie.txt
- coding_sse/txt/lyb_A_normaal/Dich_VerLybPRI_score.txt
- coding_sse/txt/lyb_A_normaal/Lybrido_28_03_2019_der.txt
- coding_sse/txt/lyb_A_normaal/Lybrido_28_03_2019_val.txt
- coding_sse/xlsx/
- coding_sse/xlsx - resultaat/
- coding_sse/xlsx - resultaat/Lybridos_hercodering_met_A.xlsx
- coding_sse/xlsx - resultaat/Lybrido_hercodering_met_A.xlsx
- coding_sse/xlsx/PP.CD_Lybridos_28_03-2019.xlsx
- coding_sse/xlsx/PP.CD_Lybrido_28-03-2019.xlsx
- Numerical_data_plus_target.xlsx
- PP.CD_Lybridos_28_03-2019.sav
- PP.CD_Lybrido_Dichotomie_28-03-2019.sav
- README.docx
- ROC analyses and figures/
- ROC analyses and figures/CDx 2.0.xlsx
- ROC analyses and figures/CDx 2.1 Lyb.xlsx
- ROC analyses and figures/Corel Automatisch behouden/
- ROC analyses and figures/Corel Automatisch behouden/Resuts ROC SSE.tif
- ROC analyses and figures/Corel Automatisch behouden/ROC LYB.pspimage
- ROC analyses and figures/fig SSE Lyb(s).pspimage
- ROC analyses and figures/fig SSE Lyb(s).tif
- ROC analyses and figures/Figures SSE.xlsx
- ROC analyses and figures/results samenvatting Lybrido.docx
- ROC analyses and figures/results samenvatting Lybridos.docx
- ROC analyses and figures/Resuts ROC SSE.tif
- ROC analyses and figures/ROC LYB derivation.PNG
- ROC analyses and figures/ROC LYB LYBS.jpg
- ROC analyses and figures/ROC LYB LYBS.tif
- ROC analyses and figures/ROC LYB validation.PNG
- ROC analyses and figures/ROC Lyb.PNG
- ROC analyses and figures/ROC LYB.pspimage
- ROC analyses and figures/ROC Lybrido.sps
- ROC analyses and figures/ROC Lybridos.sps
- ROC analyses and figures/ROC LYBS derivation.PNG
- ROC analyses and figures/ROC LYBS validation.png
- ROC analyses and figures/ROC Lybs.PNG
- ROC analyses and figures/ROC.pspimage
- ROC analyses and figures/ROC_PP.CD_Lybridos_26_04-2019.sav
- ROC analyses and figures/ROC_PP.CD_Lybrido_26_04_2019.sav
- ROC analyses and figures/Sens Spec Lyb Lybs 26 APR2019.xlsx
- ROC analyses and figures/SSE LYB met all comers.PNG
- ROC analyses and figures/SSE LYB(S).pspimage
- ROC analyses and figures/SSE LYB(S).tif
- ROC analyses and figures/SSE LYB.PNG
- ROC analyses and figures/SSE LYBs met all comers.PNG
- ROC analyses and figures/SSE LYBS.PNG
- ROC analyses and figures/Thumbs.db
- SNPs raw/
- SNPs raw/01-0001.txt
- SNPs raw/01-0002.txt
- SNPs raw/01-0003.txt
- SNPs raw/01-0004.txt
- SNPs raw/01-0008.txt
- SNPs raw/01-0010.txt
- SNPs raw/01-0012.txt
- SNPs raw/01-0015.txt
- SNPs raw/01-0017.txt
- SNPs raw/01-0018.txt
- SNPs raw/01-0020.txt
- SNPs raw/01-0021.txt
- SNPs raw/01-0022.txt
- SNPs raw/01-0024.txt
- SNPs raw/01-0025.txt
- SNPs raw/01-0026.txt
- SNPs raw/01-0029.txt
- SNPs raw/01-0030.txt
- SNPs raw/01-0031.txt
- SNPs raw/01-0032.txt
- SNPs raw/01-0033.txt
- SNPs raw/01-0035.txt
- SNPs raw/01-0036.txt
- SNPs raw/01-0037.txt
- SNPs raw/01-0041.txt
- SNPs raw/01-0044.txt
- SNPs raw/01-0045.txt
- SNPs raw/01-0046.txt
- SNPs raw/01-0048.txt
- SNPs raw/01-0049.txt
- SNPs raw/01-0050.txt
- SNPs raw/01-0053.txt
- SNPs raw/01-0054.txt
- SNPs raw/01-0055.txt
- SNPs raw/01-0058.txt
- SNPs raw/01-0062.txt
- SNPs raw/01-0063.txt
- SNPs raw/01-0066.txt
- SNPs raw/01-0068.txt
- SNPs raw/01-0071.txt
- SNPs raw/01-0075.txt
- SNPs raw/01-0076.txt
- SNPs raw/01-0077.txt
- SNPs raw/01-0078.txt
- SNPs raw/01-0079.txt
- SNPs raw/01-0081.txt
- SNPs raw/01-0082.txt
- SNPs raw/01-0084.txt
- SNPs raw/01-0085.txt
- SNPs raw/01-0087.txt
- SNPs raw/01-0089.txt
- SNPs raw/01-0090.txt
- SNPs raw/01-0092.txt
- SNPs raw/01-0093.txt
- SNPs raw/01-0094.txt
- SNPs raw/01-0096.txt
- SNPs raw/01-0097.txt
- SNPs raw/01-0099.txt
- SNPs raw/01-0100.txt
- SNPs raw/01-0101.txt
- SNPs raw/01-0102.txt
- SNPs raw/01-0103.txt
- SNPs raw/01-0105.txt
- SNPs raw/01-0107.txt
- SNPs raw/01-0108.txt
- SNPs raw/01-0111.txt
- SNPs raw/01-0112.txt
- SNPs raw/01-0113.txt
- SNPs raw/01-0120.txt
- SNPs raw/01-0121.txt
- SNPs raw/01-0122.txt
- SNPs raw/01-0123.txt
- SNPs raw/01-0124.txt
- SNPs raw/01-0126.txt
- SNPs raw/01-0128.txt
- SNPs raw/01-0129.txt
- SNPs raw/01-0130.txt
- SNPs raw/01-0132.txt
- SNPs raw/02-0002.txt
- SNPs raw/02-0003.txt
- SNPs raw/02-0004.txt
- SNPs raw/02-0005.txt
- SNPs raw/02-0006.txt
- SNPs raw/02-0009.txt
- SNPs raw/02-0010.txt
- SNPs raw/02-0014.txt
- SNPs raw/02-0019.txt
- SNPs raw/02-0020.txt
- SNPs raw/02-0021.txt
- SNPs raw/02-0023.txt
- SNPs raw/02-0025.txt
- SNPs raw/02-0026.txt
- SNPs raw/02-0027.txt
- SNPs raw/02-0028.txt
- SNPs raw/02-0029.txt
- SNPs raw/02-0030.txt
- SNPs raw/02-0031.txt
- SNPs raw/02-0033.txt
- SNPs raw/02-0034.txt
- SNPs raw/02-0036.txt
- SNPs raw/02-0039.txt
- SNPs raw/02-0040.txt
- SNPs raw/02-0042.txt
- SNPs raw/02-0043.txt
- SNPs raw/02-0044.txt
- SNPs raw/02-0045.txt
- SNPs raw/02-0048.txt
- SNPs raw/02-0049.txt
- SNPs raw/02-0050.txt
- SNPs raw/02-0051.txt
- SNPs raw/02-0052.txt
- SNPs raw/02-0053.txt
- SNPs raw/02-0056.txt
- SNPs raw/02-0057.txt
- SNPs raw/02-0059.txt
- SNPs raw/02-0060.txt
- SNPs raw/02-0061.txt
- SNPs raw/02-0062.txt
- SNPs raw/02-0064.txt
- SNPs raw/02-0067.txt
- SNPs raw/02-0069.txt
- SNPs raw/02-0070.txt
- SNPs raw/02-0073.txt
- SNPs raw/02-0075.txt
- SNPs raw/02-0076.txt
- SNPs raw/02-0079.txt
- SNPs raw/02-0081.txt
- SNPs raw/02-0085.txt
- SNPs raw/mismatches.txt
- SNPs raw/missing_values.txt
