# Supplementary material for: A survival of the fittest strategy for the selection of genotypes by which drug responders and non-responders can be predicted in small groups
Source: PLoS One. 2021 Mar 5;16(3):e0246828. doi: 10.1371/journal.pone.0246828 (PMC7935233; doi:10.1371/journal.pone.0246828)
Supplement: S1 Data — (ZIP) [file pone.0246828.s004.zip › coding_sse/txt/lybs_A_normaal/allele_score_mapping_file_Dich_LybsPRI.SatisfiedEvents.txt]

varName	originalValue	alleleScore	nCases
ADORA2A_nw1_rs3761422	1.00	1
ADORA2A_nw1_rs3761422	3.00	2
ADORA2A_nw1_rs3761422	2.00	3
ADRA1A_nw1_rs10093667	3.00	1
ADRA1A_nw1_rs10093667	2.00	3
ADRA1A_nw2_rs10503801	2.00	1
ADRA1A_nw2_rs10503801	3.00	3
ADRA1A_nw3_rs1079078	3.00	1
ADRA1A_nw3_rs1079078	2.00	2
ADRA1A_nw3_rs1079078	1.00	3
ADRA1A_nw4_rs12543356	2.00	1
ADRA1A_nw4_rs12543356	3.00	2
ADRA1A_nw4_rs12543356	1.00	3
ADRA1A_nw5_rs12674917	1.00	1
ADRA1A_nw5_rs12674917	2.00	2
ADRA1A_nw5_rs12674917	3.00	3
ADRA1A_nw6_rs13278849	1.00	1
ADRA1A_nw6_rs13278849	2.00	2
ADRA1A_nw6_rs13278849	3.00	3
ADRA1A_nw7_rs1442341	1.00	1
ADRA1A_nw7_rs1442341	3.00	2
ADRA1A_nw7_rs1442341	2.00	3
ADRA1A_nw8_rs2036107	1.00	1
ADRA1A_nw8_rs2036107	2.00	2
ADRA1A_nw8_rs2036107	3.00	3
ADRA1A_nw9_rs2036109	2.00	1
ADRA1A_nw9_rs2036109	1.00	2
ADRA1A_nw9_rs2036109	3.00	3
ADRA1A_nw10_rs472151	3.00	1
ADRA1A_nw10_rs472151	1.00	2
ADRA1A_nw10_rs472151	2.00	3
ADRA1A_nw11_rs4732874	1.00	1
ADRA1A_nw11_rs4732874	2.00	2
ADRA1A_nw11_rs4732874	3.00	3
ADRA1A_nw12_rs556793	1.00	1
ADRA1A_nw12_rs556793	2.00	2
ADRA1A_nw12_rs556793	3.00	3
ADRA1A_nw13_rs573514	2.00	1
ADRA1A_nw13_rs573514	1.00	2
ADRA1A_nw13_rs573514	3.00	3
ADRA1A_nw14_rs577366	3.00	1
ADRA1A_nw14_rs577366	2.00	2
ADRA1A_nw14_rs577366	1.00	3
ADRA1A_nw15_rs7842829	1.00	1
ADRA1A_nw15_rs7842829	2.00	2
ADRA1A_nw15_rs7842829	3.00	3
ADRA1B_nw2_rs12653825	1.00	1
ADRA1B_nw2_rs12653825	3.00	2
ADRA1B_nw2_rs12653825	2.00	3
ADRA1B_nw3_rs2030373	3.00	1
ADRA1B_nw3_rs2030373	1.00	2
ADRA1B_nw3_rs2030373	2.00	3
ADRA1B_nw4_rs6884105	2.00	1
ADRA1B_nw4_rs6884105	3.00	2
ADRA1B_nw4_rs6884105	1.00	3
ADRA1B_nw5_rs756275	2.00	1
ADRA1B_nw5_rs756275	3.00	2
ADRA1B_nw5_rs756275	1.00	3
ADRA1B_nw6_rs7718362	1.00	1
ADRA1B_nw6_rs7718362	2.00	3
ADRA1D_nw1_rs835873	3.00	1
ADRA1D_nw1_rs835873	2.00	2
ADRA1D_nw1_rs835873	1.00	3
ADRB2_nw1_rs1042717	1.00	1
ADRB2_nw1_rs1042717	2.00	2
ADRB2_nw1_rs1042717	3.00	3
AR_nw1_rs5919402	2.00	1
AR_nw1_rs5919402	1.00	2
AR_nw1_rs5919402	3.00	3
COMT_nw1_rs4633	3.00	1
COMT_nw1_rs4633	1.00	2
COMT_nw1_rs4633	2.00	3
COMT_rs9332377	2.00	1
COMT_rs9332377	3.00	2
COMT_rs9332377	1.00	3
DBH_nw1_rs129882	2.00	1
DBH_nw1_rs129882	3.00	2
DBH_nw1_rs129882	1.00	3
DBH_nw2_rs2097628	1.00	1
DBH_nw2_rs2097628	2.00	2
DBH_nw2_rs2097628	3.00	3
DBH_nw3_rs2797851	2.00	1
DBH_nw3_rs2797851	3.00	2
DBH_nw3_rs2797851	1.00	3
DBH_nw4_rs2873804	2.00	1
DBH_nw4_rs2873804	1.00	2
DBH_nw4_rs2873804	3.00	3
DBH_nw5_rs3025422	1.00	1
DBH_nw5_rs3025422	2.00	3
DBH_nw6_rs5324	3.00	1
DBH_nw7_rs7876027	2.00	1
DBH_nw7_rs7876027	1.00	3
DRD1_nw1_rs5326	2.00	1
DRD1_nw1_rs5326	3.00	3
DRD2_nw1_rs1079597	3.00	1
DRD2_nw1_rs1079597	2.00	3
DRD2_nw2_rs2734833	1.00	1
DRD2_nw2_rs2734833	2.00	2
DRD2_nw2_rs2734833	3.00	3
DRD2_nw3_rs4245146	2.00	1
DRD2_nw3_rs4245146	1.00	2
DRD2_nw3_rs4245146	3.00	3
DRD2_nw4_rs4436578	1.00	1
DRD2_nw4_rs4436578	2.00	3
DRD2_nw5_rs4648317	3.00	1
DRD2_nw5_rs4648317	2.00	2
DRD2_nw5_rs4648317	1.00	3
DRD2_nw6_rs4648318	1.00	1
DRD2_nw6_rs4648318	2.00	2
DRD2_nw6_rs4648318	3.00	3
DRD3_nw1_rs16822416	2.00	1
DRD3_nw1_rs16822416	3.00	3
DRD3_nw2_rs2630349	2.00	1
DRD3_nw2_rs2630349	3.00	3
DRD3_nw3_rs3773678	2.00	1
DRD3_nw3_rs3773678	3.00	3
DRD3_nw4_rs963468	2.00	1
DRD3_nw4_rs963468	3.00	2
DRD3_nw4_rs963468	1.00	3
HTR1A_nw1_rs358528	1.00	1
HTR1A_nw1_rs358528	2.00	2
HTR1A_nw1_rs358528	3.00	3
HTR1B_nw1_rs10806098	1.00	1
HTR1B_nw1_rs10806098	3.00	2
HTR1B_nw1_rs10806098	2.00	3
HTR1B_nw2_rs1343488	2.00	1
HTR1B_nw2_rs1343488	3.00	2
HTR1B_nw2_rs1343488	1.00	3
HTR1B_nw3_rs9361235	2.00	1
HTR1B_nw3_rs9361235	1.00	2
HTR1B_nw3_rs9361235	3.00	3
HTR1E_nw1_rs10944288	3.00	1
HTR1E_nw1_rs10944288	1.00	2
HTR1E_nw1_rs10944288	2.00	3
HTR1E_nw2_rs1886333	1.00	1
HTR1E_nw2_rs1886333	2.00	2
HTR1E_nw2_rs1886333	3.00	3
HTR1E_nw3_rs6936751	2.00	1
HTR1E_nw3_rs6936751	1.00	2
HTR1E_nw3_rs6936751	3.00	3
HTR1E_nw4_rs7751022	2.00	1
HTR1E_nw4_rs7751022	3.00	3
HTR1E_nw5_rs828361	1.00	1
HTR1E_nw5_rs828361	3.00	2
HTR1E_nw5_rs828361	2.00	3
HTR1E_nw6_rs9344662	3.00	1
HTR1E_nw6_rs9344662	2.00	2
HTR1E_nw6_rs9344662	1.00	3
HTR1F_nw1_rs12714696	3.00	1
HTR1F_nw1_rs12714696	1.00	2
HTR1F_nw1_rs12714696	2.00	3
HTR1F_nw2_rs1431153	1.00	1
HTR1F_nw2_rs1431153	3.00	2
HTR1F_nw2_rs1431153	2.00	3
HTR1F_nw3_rs1469569	1.00	1
HTR1F_nw3_rs1469569	3.00	2
HTR1F_nw3_rs1469569	2.00	3
HTR1F_nw4_rs6770013	1.00	1
HTR1F_nw4_rs6770013	3.00	2
HTR1F_nw4_rs6770013	2.00	3
HTR1F_nw5_rs7652406	3.00	1
HTR1F_nw5_rs7652406	1.00	2
HTR1F_nw5_rs7652406	2.00	3
HTR1F_nw6_rs9681975	1.00	1
HTR1F_nw6_rs9681975	3.00	2
HTR1F_nw6_rs9681975	2.00	3
HTR1F_nw7_rs9837974	2.00	1
HTR1F_nw7_rs9837974	3.00	3
HTR1F_nw8_rs9863076	3.00	1
HTR1F_nw8_rs9863076	1.00	2
HTR1F_nw8_rs9863076	2.00	3
HTR2A_rs9534507	2.00	1
HTR2A_rs9534507	1.00	3
HTR2A_nw1_rs1328674	2.00	1
HTR2A_nw1_rs1328674	3.00	3
HTR2A_nw2_rs2760345	3.00	1
HTR2A_nw2_rs2760345	2.00	3
HTR2A_nw3_rs2770296	2.00	1
HTR2A_nw3_rs2770296	1.00	2
HTR2A_nw3_rs2770296	3.00	3
HTR2A_nw4_rs4942587	2.00	1
HTR2A_nw4_rs4942587	1.00	2
HTR2A_nw4_rs4942587	3.00	3
HTR2A_nw5_rs582385	1.00	1
HTR2A_nw5_rs582385	2.00	2
HTR2A_nw5_rs582385	3.00	3
HTR2A_nw6_rs622337	2.00	1
HTR2A_nw6_rs622337	1.00	2
HTR2A_nw6_rs622337	3.00	3
HTR2A_nw7_rs6314	3.00	1
HTR2A_nw7_rs6314	2.00	2
HTR2A_nw7_rs6314	1.00	3
HTR2A_nw8_rs659734	1.00	1
HTR2A_nw8_rs659734	2.00	3
HTR2A_nw9_rs731779	2.00	1
HTR2A_nw9_rs731779	1.00	2
HTR2A_nw9_rs731779	3.00	3
HTR2A_nw10_rs9534505	2.00	1
HTR2A_nw10_rs9534505	3.00	2
HTR2A_nw10_rs9534505	1.00	3
HTR2A_nw11_rs9534511	2.00	1
HTR2A_nw11_rs9534511	3.00	2
HTR2A_nw11_rs9534511	1.00	3
HTR2A_nw12_rs9567737	2.00	1
HTR2A_nw12_rs9567737	1.00	2
HTR2A_nw12_rs9567737	3.00	3
HTR2A_nw13_rs9567746	2.00	1
HTR2A_nw13_rs9567746	1.00	2
HTR2A_nw13_rs9567746	3.00	3
HTR2A_nw14_rs977003	2.00	1
HTR2A_nw14_rs977003	3.00	2
HTR2A_nw14_rs977003	1.00	3
HTR2B_nw1_rs1549339	1.00	1
HTR2B_nw1_rs1549339	3.00	2
HTR2B_nw1_rs1549339	2.00	3
HTR2B_nw2_rs17619600	2.00	1
HTR2B_nw2_rs17619600	1.00	3
HTR2B_nw3_rs17619636	2.00	1
HTR2B_nw3_rs17619636	1.00	3
HTR2B_nw4_rs7581418	1.00	1
HTR2B_nw4_rs7581418	3.00	2
HTR2B_nw4_rs7581418	2.00	3
HTR2C_nw1_rs1360851	3.00	1
HTR2C_nw1_rs1360851	1.00	2
HTR2C_nw1_rs1360851	2.00	3
HTR2C_nw2_rs1414324	1.00	1
HTR2C_nw2_rs1414324	3.00	2
HTR2C_nw2_rs1414324	2.00	3
HTR2C_nw3_rs17095560	3.00	1
HTR2C_nw3_rs17095560	1.00	2
HTR2C_nw3_rs17095560	2.00	3
HTR2C_nw4_rs1801412	2.00	1
HTR2C_nw4_rs1801412	1.00	3
HTR2C_nw5_rs2428702	1.00	1
HTR2C_nw5_rs2428702	3.00	2
HTR2C_nw5_rs2428702	2.00	3
HTR2C_nw6_rs2428707	1.00	1
HTR2C_nw6_rs2428707	3.00	2
HTR2C_nw6_rs2428707	2.00	3
HTR2C_nw7_rs2428712	1.00	1
HTR2C_nw7_rs2428712	3.00	2
HTR2C_nw7_rs2428712	2.00	3
HTR2C_nw8_rs2428717	1.00	1
HTR2C_nw8_rs2428717	3.00	2
HTR2C_nw8_rs2428717	2.00	3
HTR2C_nw9_rs2497505	1.00	1
HTR2C_nw9_rs2497505	3.00	2
HTR2C_nw9_rs2497505	2.00	3
HTR2C_nw10_rs2497508	3.00	1
HTR2C_nw10_rs2497508	1.00	2
HTR2C_nw10_rs2497508	2.00	3
HTR2C_nw11_rs2497524	3.00	1
HTR2C_nw11_rs2497524	1.00	2
HTR2C_nw11_rs2497524	2.00	3
HTR2C_nw12_rs2497541	3.00	1
HTR2C_nw12_rs2497541	1.00	2
HTR2C_nw12_rs2497541	2.00	3
HTR2C_nw13_rs2497551	1.00	1
HTR2C_nw13_rs2497551	3.00	2
HTR2C_nw13_rs2497551	2.00	3
HTR2C_nw14_rs4332303	1.00	1
HTR2C_nw14_rs4332303	3.00	2
HTR2C_nw14_rs4332303	2.00	3
HTR2C_nw15_rs4421526	1.00	1
HTR2C_nw15_rs4421526	3.00	2
HTR2C_nw15_rs4421526	2.00	3
HTR2C_nw16_rs4911871	3.00	1
HTR2C_nw16_rs4911871	2.00	2
HTR2C_nw16_rs4911871	1.00	3
HTR2C_nw17_rs556677	1.00	1
HTR2C_nw17_rs556677	3.00	2
HTR2C_nw17_rs556677	2.00	3
HTR2C_nw18_rs5945997	1.00	1
HTR2C_nw18_rs5945997	3.00	2
HTR2C_nw18_rs5945997	2.00	3
HTR2C_nw19_rs5946009	3.00	1
HTR2C_nw19_rs5946009	1.00	2
HTR2C_nw19_rs5946009	2.00	3
HTR2C_nw20_rs5946013	1.00	1
HTR2C_nw20_rs5946013	3.00	2
HTR2C_nw20_rs5946013	2.00	3
HTR2C_nw21_rs5946161	1.00	1
HTR2C_nw21_rs5946161	3.00	2
HTR2C_nw21_rs5946161	2.00	3
HTR2C_nw22_rs6579512	3.00	1
HTR2C_nw22_rs6579512	1.00	2
HTR2C_nw22_rs6579512	2.00	3
HTR2C_nw23_rs6579543	3.00	1
HTR2C_nw23_rs6579543	1.00	2
HTR2C_nw23_rs6579543	2.00	3
HTR2C_nw24_rs6643889	3.00	1
HTR2C_nw24_rs6643889	1.00	2
HTR2C_nw24_rs6643889	2.00	3
HTR3A_nw1_rs10160548	2.00	1
HTR3A_nw1_rs10160548	1.00	2
HTR3A_nw1_rs10160548	3.00	3
HTR3A_nw2_rs11604247	2.00	1
HTR3A_nw2_rs11604247	3.00	2
HTR3A_nw2_rs11604247	1.00	3
HTR3A_nw3_rs11607240	2.00	1
HTR3A_nw3_rs11607240	3.00	2
HTR3A_nw3_rs11607240	1.00	3
HTR3B_nw1_rs10502180	1.00	1
HTR3B_nw1_rs10502180	2.00	3
HTR3B_nw2_rs1672717	2.00	1
HTR3B_nw2_rs1672717	1.00	2
HTR3B_nw2_rs1672717	3.00	3
HTR3D_nw1_rs6792482	3.00	1
HTR3D_nw1_rs6792482	2.00	2
HTR3D_nw1_rs6792482	1.00	3
HTR4_nw1_rs10040819	2.00	1
HTR4_nw1_rs10040819	3.00	2
HTR4_nw1_rs10040819	1.00	3
HTR4_nw2_rs10078551	2.00	1
HTR4_nw2_rs10078551	1.00	2
HTR4_nw2_rs10078551	3.00	3
HTR4_nw3_rs11168048	1.00	1
HTR4_nw3_rs11168048	2.00	2
HTR4_nw3_rs11168048	3.00	3
HTR4_nw4_rs12152801	2.00	1
HTR4_nw4_rs12152801	1.00	2
HTR4_nw4_rs12152801	3.00	3
HTR4_nw5_rs13182913	2.00	1
HTR4_nw5_rs13182913	1.00	2
HTR4_nw5_rs13182913	3.00	3
HTR4_nw6_rs1345697	2.00	1
HTR4_nw6_rs1345697	1.00	2
HTR4_nw6_rs1345697	3.00	3
HTR4_nw7_rs17639735	3.00	1
HTR4_nw7_rs17639735	2.00	2
HTR4_nw7_rs17639735	1.00	3
HTR4_nw8_rs1820075	2.00	1
HTR4_nw8_rs1820075	3.00	2
HTR4_nw8_rs1820075	1.00	3
HTR4_nw9_rs1833704	3.00	1
HTR4_nw9_rs1833704	2.00	2
HTR4_nw9_rs1833704	1.00	3
HTR4_nw10_rs1833710	1.00	1
HTR4_nw10_rs1833710	2.00	2
HTR4_nw10_rs1833710	3.00	3
HTR4_nw11_rs2068190	2.00	1
HTR4_nw11_rs2068190	3.00	2
HTR4_nw11_rs2068190	1.00	3
HTR4_nw12_rs2964276	2.00	1
HTR4_nw12_rs2964276	3.00	2
HTR4_nw12_rs2964276	1.00	3
HTR4_nw13_rs3995091	3.00	1
HTR4_nw13_rs3995091	2.00	2
HTR4_nw13_rs3995091	1.00	3
HTR4_nw14_rs7702840	2.00	1
HTR4_nw14_rs7702840	1.00	2
HTR4_nw14_rs7702840	3.00	3
HTR4_nw15_rs7723153	2.00	1
HTR4_nw15_rs7723153	3.00	2
HTR4_nw15_rs7723153	1.00	3
HTR4_nw16_rs7725785	2.00	1
HTR4_nw16_rs7725785	3.00	2
HTR4_nw16_rs7725785	1.00	3
HTR5A_nw1_rs1946915	1.00	1
HTR5A_nw1_rs1946915	2.00	3
HTR6_nw1_rs6699866	1.00	1
HTR6_nw1_rs6699866	3.00	2
HTR6_nw1_rs6699866	2.00	3
HTR7_nw1_rs10785973	1.00	1
HTR7_nw1_rs10785973	3.00	2
HTR7_nw1_rs10785973	2.00	3
HTR7_nw2_rs10881838	3.00	1
HTR7_nw2_rs10881838	2.00	2
HTR7_nw2_rs10881838	1.00	3
HTR7_nw3_rs1107688	2.00	1
HTR7_nw3_rs1107688	3.00	3
HTR7_nw4_rs11186300	3.00	1
HTR7_nw4_rs11186300	1.00	2
HTR7_nw4_rs11186300	2.00	3
HTR7_nw5_rs11186309	3.00	1
HTR7_nw5_rs11186309	1.00	2
HTR7_nw5_rs11186309	2.00	3
HTR7_nw6_rs11186320	3.00	1
HTR7_nw6_rs11186320	2.00	2
HTR7_nw6_rs11186320	1.00	3
HTR7_nw7_rs11186343	2.00	1
HTR7_nw7_rs11186343	1.00	3
HTR7_nw8_rs11527868	2.00	1
HTR7_nw8_rs11527868	3.00	3
HTR7_nw9_rs12259062	2.00	1
HTR7_nw9_rs12259062	3.00	2
HTR7_nw9_rs12259062	1.00	3
HTR7_nw11_rs1891311	2.00	1
HTR7_nw11_rs1891311	1.00	3
HTR7_nw12_rs2420203	2.00	1
HTR7_nw12_rs2420203	1.00	3
HTR7_nw13_rs2465115	3.00	1
HTR7_nw13_rs2465115	1.00	2
HTR7_nw13_rs2465115	2.00	3
HTR7_nw14_rs2901127	2.00	1
HTR7_nw14_rs2901127	3.00	3
HTR7_nw15_rs3740046	1.00	1
HTR7_nw15_rs3740046	3.00	2
HTR7_nw15_rs3740046	2.00	3
HTR7_nw16_rs4406742	1.00	1
HTR7_nw16_rs4406742	3.00	2
HTR7_nw16_rs4406742	2.00	3
HTR7_nw17_rs4933618	2.00	1
HTR7_nw17_rs4933618	1.00	2
HTR7_nw17_rs4933618	3.00	3
HTR7_nw18_rs7893260	3.00	1
HTR7_nw18_rs7893260	2.00	3
MAOB_nw1_rs10521432	3.00	1
MAOB_nw1_rs10521432	2.00	2
MAOB_nw1_rs10521432	1.00	3
MAOB_nw6_rs3027452	1.00	1
MAOB_nw6_rs3027452	3.00	2
MAOB_nw6_rs3027452	2.00	3
MAOB_nw7_rs6651806	1.00	1
MAOB_nw7_rs6651806	2.00	2
MAOB_nw7_rs6651806	3.00	3
MC1R_nw1_rs885479	3.00	1
MC1R_nw1_rs885479	2.00	3
MC2R_nw1_rs11873019	2.00	1
MC2R_nw1_rs11873019	3.00	2
MC2R_nw1_rs11873019	1.00	3
MC2R_nw2_rs12961044	2.00	1
MC2R_nw2_rs12961044	3.00	2
MC2R_nw2_rs12961044	1.00	3
MC2R_nw3_rs3744819	3.00	1
MC2R_nw3_rs3744819	2.00	3
MC2R_nw4_rs4797824	2.00	1
MC2R_nw4_rs4797824	3.00	2
MC2R_nw4_rs4797824	1.00	3
MC2R_nw5_rs9947398	3.00	1
MC2R_nw5_rs9947398	2.00	3
MC2R_nw6_rs9959473	3.00	1
MC2R_nw6_rs9959473	2.00	2
MC2R_nw6_rs9959473	1.00	3
NOS1_nw1_rs1004356	3.00	1
NOS1_nw1_rs1004356	2.00	2
NOS1_nw1_rs1004356	1.00	3
NOS1_nw2_rs11068445	2.00	1
NOS1_nw2_rs11068445	3.00	3
NOS1_nw3_rs11611788	2.00	1
NOS1_nw3_rs11611788	1.00	3
NOS1_nw4_rs1353939	3.00	1
NOS1_nw4_rs1353939	2.00	2
NOS1_nw4_rs1353939	1.00	3
NOS1_nw5_rs2077171	1.00	1
NOS1_nw5_rs2077171	2.00	2
NOS1_nw5_rs2077171	3.00	3
NOS1_nw6_rs2291908	1.00	1
NOS1_nw6_rs2291908	2.00	2
NOS1_nw6_rs2291908	3.00	3
NOS1_nw7_rs2293044	3.00	1
NOS1_nw8_rs2293054	3.00	1
NOS1_nw8_rs2293054	2.00	2
NOS1_nw8_rs2293054	1.00	3
NOS1_nw9_rs35097914	2.00	1
NOS1_nw9_rs35097914	3.00	3
NOS1_nw10_rs473640	1.00	1
NOS1_nw10_rs473640	2.00	2
NOS1_nw10_rs473640	3.00	3
NOS1_nw11_rs4766836	3.00	1
NOS1_nw11_rs4766836	2.00	3
NOS1_nw12_rs482555	1.00	1
NOS1_nw12_rs482555	3.00	2
NOS1_nw12_rs482555	2.00	3
NOS1_nw13_rs532967	3.00	1
NOS1_nw13_rs532967	2.00	2
NOS1_nw13_rs532967	1.00	3
NOS1_nw14_rs570234	2.00	1
NOS1_nw14_rs570234	1.00	2
NOS1_nw14_rs570234	3.00	3
NOS1_nw15_rs6490121	1.00	1
NOS1_nw15_rs6490121	2.00	2
NOS1_nw15_rs6490121	3.00	3
NOS1_nw16_rs7139256	1.00	1
NOS1_nw16_rs7139256	2.00	2
NOS1_nw16_rs7139256	3.00	3
NOS1_nw17_rs7295972	1.00	1
NOS1_nw17_rs7295972	3.00	2
NOS1_nw17_rs7295972	2.00	3
NOS1_nw18_rs816353	3.00	1
NOS1_nw18_rs816353	2.00	2
NOS1_nw18_rs816353	1.00	3
NOS1_nw19_rs904658	1.00	1
NOS1_nw19_rs904658	2.00	2
NOS1_nw19_rs904658	3.00	3
NOS1_nw20_rs9658265	1.00	1
NOS1_nw20_rs9658265	2.00	2
NOS1_nw20_rs9658265	3.00	3
NR3C1_nw1_rs10482672	3.00	1
NR3C1_nw1_rs10482672	2.00	2
NR3C1_nw1_rs10482672	1.00	3
NR3C1_nw2_rs4912910	2.00	1
NR3C1_nw2_rs4912910	3.00	2
NR3C1_nw2_rs4912910	1.00	3
OXT_nw1_rs6076466	3.00	1
OXT_nw1_rs6076466	1.00	2
OXT_nw1_rs6076466	2.00	3
OXT_nw2_rs6084253	2.00	1
OXT_nw2_rs6084253	3.00	2
OXT_nw2_rs6084253	1.00	3
OXT_nw3_rs8184236	2.00	1
OXT_nw3_rs8184236	1.00	2
OXT_nw3_rs8184236	3.00	3
OXTR_nw1_rs11131149	2.00	1
OXTR_nw1_rs11131149	3.00	2
OXTR_nw1_rs11131149	1.00	3
OXTR_nw2_rs11706648	2.00	1
OXTR_nw2_rs11706648	1.00	2
OXTR_nw2_rs11706648	3.00	3
OXTR_nw3_rs2268491	3.00	1
OXTR_nw3_rs2268491	2.00	3
OXTR_nw4_rs2268495	2.00	1
OXTR_nw4_rs2268495	3.00	2
OXTR_nw4_rs2268495	1.00	3
PDE5A_nw1_rs10518336	3.00	1
PDE5A_nw1_rs10518336	2.00	2
PDE5A_nw1_rs10518336	1.00	3
PDE5A_nw2_rs11729521	2.00	1
PDE5A_nw2_rs11729521	1.00	2
PDE5A_nw2_rs11729521	3.00	3
PDE5A_nw3_rs12646525	3.00	1
PDE5A_nw3_rs12646525	2.00	2
PDE5A_nw3_rs12646525	1.00	3
PDE5A_nw4_rs17358524	1.00	1
PDE5A_nw4_rs17358524	2.00	2
PDE5A_nw4_rs17358524	3.00	3
PRL_nw1_rs1205960	2.00	1
PRL_nw1_rs1205960	3.00	2
PRL_nw1_rs1205960	1.00	3
PRL_nw2_rs849886	1.00	1
PRL_nw2_rs849886	2.00	2
PRL_nw2_rs849886	3.00	3
PRLR_nw1_rs10064495	1.00	1
PRLR_nw1_rs10064495	3.00	2
PRLR_nw1_rs10064495	2.00	3
PRLR_nw2_rs10447140	3.00	1
PRLR_nw2_rs10447140	2.00	3
PRLR_nw3_rs11953869	3.00	1
PRLR_nw3_rs11953869	2.00	3
PRLR_nw4_rs11959588	3.00	1
PRLR_nw4_rs11959588	2.00	3
PRLR_nw5_rs12109986	3.00	1
PRLR_nw5_rs12109986	2.00	2
PRLR_nw5_rs12109986	1.00	3
PRLR_nw6_rs12188786	3.00	1
PRLR_nw6_rs12188786	2.00	3
PRLR_nw7_rs12514742	1.00	1
PRLR_nw7_rs12514742	3.00	2
PRLR_nw7_rs12514742	2.00	3
PRLR_nw8_rs13354826	2.00	1
PRLR_nw8_rs13354826	3.00	2
PRLR_nw8_rs13354826	1.00	3
PRLR_nw9_rs1604421	2.00	1
PRLR_nw9_rs1604421	3.00	2
PRLR_nw9_rs1604421	1.00	3
PRLR_nw10_rs1846996	3.00	1
PRLR_nw11_rs2914108	2.00	1
PRLR_nw11_rs2914108	1.00	3
PRLR_nw12_rs2962101	3.00	1
PRLR_nw12_rs2962101	2.00	2
PRLR_nw12_rs2962101	1.00	3
PRLR_nw13_rs35245967	3.00	1
PRLR_nw13_rs35245967	2.00	3
PRLR_nw14_rs37364	1.00	1
PRLR_nw14_rs37364	2.00	2
PRLR_nw14_rs37364	3.00	3
PRLR_nw15_rs37383	3.00	1
PRLR_nw15_rs37383	1.00	2
PRLR_nw15_rs37383	2.00	3
PRLR_nw16_rs37389	1.00	1
PRLR_nw16_rs37389	3.00	2
PRLR_nw16_rs37389	2.00	3
PRLR_nw17_rs387032	1.00	1
PRLR_nw17_rs387032	2.00	2
PRLR_nw17_rs387032	3.00	3
PRLR_nw18_rs4703499	3.00	1
PRLR_nw18_rs4703499	2.00	3
PRLR_nw19_rs4703508	1.00	1
PRLR_nw19_rs4703508	2.00	3
PRLR_nw20_rs4703509	3.00	1
PRLR_nw20_rs4703509	1.00	2
PRLR_nw20_rs4703509	2.00	3
PRLR_nw22_rs7720754	3.00	1
PRLR_nw22_rs7720754	2.00	2
PRLR_nw22_rs7720754	1.00	3
PRLR_nw23_rs7731153	1.00	1
PRLR_nw23_rs7731153	2.00	3
PRLR_nw24_rs7734558	1.00	1
PRLR_nw24_rs7734558	3.00	2
PRLR_nw24_rs7734558	2.00	3
PRLR_nw25_rs7735260	2.00	1
PRLR_nw25_rs7735260	3.00	2
PRLR_nw25_rs7735260	1.00	3
SHBG_nw1_rs6259	3.00	1
SHBG_nw1_rs6259	2.00	2
SHBG_nw1_rs6259	1.00	3
SLC6A2NET_nw1_rs15534	2.00	1
SLC6A2NET_nw1_rs15534	3.00	3
SLC6A2NET_nw2_rs36013	1.00	1
SLC6A2NET_nw2_rs36013	2.00	3
SLC6A2NET_nw3_rs36030	3.00	1
SLC6A2NET_nw3_rs36030	1.00	2
SLC6A2NET_nw3_rs36030	2.00	3
SLC6A2NET_nw4_rs3785157	3.00	1
SLC6A2NET_nw4_rs3785157	2.00	2
SLC6A2NET_nw4_rs3785157	1.00	3
SLC6A2NET_nw5_rs41154	3.00	1
SLC6A2NET_nw5_rs41154	2.00	2
SLC6A2NET_nw5_rs41154	1.00	3
SLC6A2NET_nw6_rs879519	3.00	1
SLC6A2NET_nw6_rs879519	1.00	2
SLC6A2NET_nw6_rs879519	2.00	3
SLC6A3DAT_nw1_rs11737901	3.00	1
SLC6A3DAT_nw1_rs11737901	2.00	2
SLC6A3DAT_nw1_rs11737901	1.00	3
SLC6A3DAT_nw2_rs3776512	1.00	1
SLC6A3DAT_nw2_rs3776512	2.00	2
SLC6A3DAT_nw2_rs3776512	3.00	3
SLC6A3DAT_nw3_rs460000	1.00	1
SLC6A3DAT_nw3_rs460000	3.00	2
SLC6A3DAT_nw3_rs460000	2.00	3
SLC6A3DAT_nw4_rs464049	1.00	1
SLC6A3DAT_nw4_rs464049	2.00	2
SLC6A3DAT_nw4_rs464049	3.00	3
SLC6A3DAT_nw5_rs6869645	3.00	1
SLC6A3DAT_nw5_rs6869645	2.00	2
SLC6A3DAT_nw5_rs6869645	1.00	3
SLC6A45HTT_nw1_rs1042173	2.00	1
SLC6A45HTT_nw1_rs1042173	3.00	2
SLC6A45HTT_nw1_rs1042173	1.00	3
SLC6A45HTT_nw2_rs11652121	3.00	1
SLC6A45HTT_nw2_rs11652121	2.00	3
SLC6A45HTT_nw3_rs140701	2.00	1
SLC6A45HTT_nw3_rs140701	1.00	2
SLC6A45HTT_nw3_rs140701	3.00	3
SLC6A45HTT_nw4_rs2066713	3.00	1
SLC6A45HTT_nw4_rs2066713	2.00	2
SLC6A45HTT_nw4_rs2066713	1.00	3
SLC6A45HTT_nw5_rs4429345	2.00	1
SLC6A45HTT_nw5_rs4429345	3.00	2
SLC6A45HTT_nw5_rs4429345	1.00	3
ESR1_1_rs10484921	1.00	1
ESR1_1_rs10484921	2.00	2
ESR1_1_rs10484921	3.00	3
ESR1_2_rs11155819	2.00	1
ESR1_2_rs11155819	1.00	2
ESR1_2_rs11155819	3.00	3
ESR1_3_rs1285057	2.00	1
ESR1_3_rs1285057	3.00	2
ESR1_3_rs1285057	1.00	3
ESR1_4_rs13216134	3.00	1
ESR1_4_rs13216134	2.00	2
ESR1_4_rs13216134	1.00	3
ESR1_5_rs17081685	1.00	1
ESR1_5_rs17081685	2.00	3
ESR1_6_rs1890010	2.00	1
ESR1_6_rs1890010	1.00	2
ESR1_6_rs1890010	3.00	3
ESR1_7_rs1999805	1.00	1
ESR1_7_rs1999805	3.00	2
ESR1_7_rs1999805	2.00	3
ESR1_8_rs2347867	2.00	1
ESR1_8_rs2347867	3.00	2
ESR1_8_rs2347867	1.00	3
ESR1_9_rs2347869	3.00	1
ESR1_9_rs2347869	2.00	2
ESR1_9_rs2347869	1.00	3
ESR1_10_rs2347872	1.00	1
ESR1_10_rs2347872	2.00	2
ESR1_10_rs2347872	3.00	3
ESR1_11_rs2504063	3.00	1
ESR1_11_rs2504063	2.00	2
ESR1_11_rs2504063	1.00	3
ESR1_12_rs2747652	3.00	1
ESR1_12_rs2747652	1.00	2
ESR1_12_rs2747652	2.00	3
ESR1_13_rs2813544	1.00	1
ESR1_13_rs2813544	3.00	2
ESR1_13_rs2813544	2.00	3
ESR1_14_rs2813550	1.00	1
ESR1_14_rs2813550	2.00	2
ESR1_14_rs2813550	3.00	3
ESR1_15_rs2881766	2.00	1
ESR1_15_rs2881766	1.00	2
ESR1_15_rs2881766	3.00	3
ESR1_16_rs2982689	3.00	1
ESR1_16_rs2982689	2.00	2
ESR1_16_rs2982689	1.00	3
ESR1_17_rs3003921	1.00	1
ESR1_17_rs3003921	2.00	2
ESR1_17_rs3003921	3.00	3
ESR1_18_rs3020333	3.00	1
ESR1_18_rs3020333	2.00	2
ESR1_18_rs3020333	1.00	3
ESR1_19_rs3020365	1.00	1
ESR1_19_rs3020365	2.00	2
ESR1_19_rs3020365	3.00	3
ESR1_20_rs3020401	3.00	1
ESR1_20_rs3020401	2.00	2
ESR1_20_rs3020401	1.00	3
ESR1_21_rs3020418	1.00	1
ESR1_21_rs3020418	2.00	2
ESR1_21_rs3020418	3.00	3
ESR1_22_rs3778082	2.00	1
ESR1_22_rs3778082	3.00	2
ESR1_22_rs3778082	1.00	3
ESR1_23_rs4583998	1.00	1
ESR1_23_rs4583998	2.00	2
ESR1_23_rs4583998	3.00	3
ESR1_24_rs6902771	2.00	1
ESR1_24_rs6902771	1.00	2
ESR1_24_rs6902771	3.00	3
ESR1_25_rs6908732	3.00	1
ESR1_25_rs6908732	2.00	2
ESR1_25_rs6908732	1.00	3
ESR1_26_rs6912184	3.00	1
ESR1_26_rs6912184	2.00	2
ESR1_26_rs6912184	1.00	3
ESR1_27_rs712219	3.00	1
ESR1_27_rs712219	1.00	2
ESR1_27_rs712219	2.00	3
ESR1_28_rs722208	3.00	1
ESR1_28_rs722208	2.00	2
ESR1_28_rs722208	1.00	3
ESR1_29_rs726281	3.00	1
ESR1_29_rs726281	2.00	2
ESR1_29_rs726281	1.00	3
ESR1_30_rs7450824	3.00	1
ESR1_30_rs7450824	2.00	2
ESR1_30_rs7450824	1.00	3
ESR1_31_rs7745737	3.00	1
ESR1_31_rs7745737	2.00	3
ESR1_32_rs7752591	1.00	1
ESR1_32_rs7752591	3.00	2
ESR1_32_rs7752591	2.00	3
ESR1_33_rs7761133	2.00	1
ESR1_33_rs7761133	1.00	2
ESR1_33_rs7761133	3.00	3
ESR1_34_rs7761846	1.00	1
ESR1_34_rs7761846	2.00	3
ESR1_35_rs851971	1.00	1
ESR1_35_rs851971	2.00	2
ESR1_35_rs851971	3.00	3
ESR1_36_rs851982	3.00	1
ESR1_36_rs851982	2.00	2
ESR1_36_rs851982	1.00	3
ESR1_37_rs851995	1.00	1
ESR1_37_rs851995	2.00	2
ESR1_37_rs851995	3.00	3
ESR1_38_rs9340944	2.00	1
ESR1_38_rs9340944	3.00	3
ESR1_39_rs9371236	2.00	1
ESR1_39_rs9371236	1.00	2
ESR1_39_rs9371236	3.00	3
ESR1_40_rs9383939	3.00	1
ESR1_40_rs9383939	2.00	3
ESR1_41_rs9479087	2.00	1
ESR1_41_rs9479087	3.00	2
ESR1_41_rs9479087	1.00	3
ESR1_42_rs980281	2.00	1
ESR1_42_rs980281	1.00	2
ESR1_42_rs980281	3.00	3
ESR1_43_rs985191	3.00	1
ESR1_43_rs985191	2.00	2
ESR1_43_rs985191	1.00	3
ESR1_44_rs985695	1.00	1
ESR1_44_rs985695	2.00	2
ESR1_44_rs985695	3.00	3
ESR2_1_rs10144225	1.00	1
ESR2_1_rs10144225	2.00	2
ESR2_1_rs10144225	3.00	3
ESR2_2_rs1256046	1.00	1
ESR2_2_rs1256046	2.00	2
ESR2_2_rs1256046	3.00	3
ESR2_3_rs1256066	3.00	1
ESR2_3_rs1256066	2.00	3
ESR2_4_rs1256114	3.00	1
ESR2_4_rs1256114	2.00	2
ESR2_4_rs1256114	1.00	3
ESR2_5_rs17766755	1.00	1
ESR2_5_rs17766755	2.00	2
ESR2_5_rs17766755	3.00	3
ESR2_6_rs1887994	2.00	1
ESR2_6_rs1887994	3.00	3
ESR2_7_rs2772163	1.00	1
ESR2_7_rs2772163	2.00	2
ESR2_7_rs2772163	3.00	3
ESR2_8_rs3020450	2.00	1
ESR2_8_rs3020450	1.00	2
ESR2_8_rs3020450	3.00	3
ESR2_9_rs4365213	2.00	1
ESR2_9_rs4365213	3.00	2
ESR2_9_rs4365213	1.00	3
