# Supplementary material for: A survival of the fittest strategy for the selection of genotypes by which drug responders and non-responders can be predicted in small groups
Source: PLoS One. 2021 Mar 5;16(3):e0246828. doi: 10.1371/journal.pone.0246828 (PMC7935233; doi:10.1371/journal.pone.0246828)
Supplement: S1 Data — (ZIP) [file pone.0246828.s004.zip › coding_sse/txt/lyb_A_normaal/allele_score_mapping_file_Dich_VerLybPRI.txt]

varName	originalValue	alleleScore	nCases
ADORA2A_nw1_rs3761422	1	1
ADORA2A_nw1_rs3761422	2	2
ADORA2A_nw1_rs3761422	3	3
ADRA1A_nw1_rs10093667	2	1
ADRA1A_nw1_rs10093667	3	3
ADRA1A_nw2_rs10503801	3	1
ADRA1A_nw2_rs10503801	2	3
ADRA1A_nw3_rs1079078	3	1
ADRA1A_nw3_rs1079078	1	2
ADRA1A_nw3_rs1079078	2	3
ADRA1A_nw4_rs12543356	1	1
ADRA1A_nw4_rs12543356	3	2
ADRA1A_nw4_rs12543356	2	3
ADRA1A_nw5_rs12674917	2	1
ADRA1A_nw5_rs12674917	1	3
ADRA1A_nw6_rs13278849	1	1
ADRA1A_nw6_rs13278849	2	2
ADRA1A_nw6_rs13278849	3	3
ADRA1A_nw7_rs1442341	2	1
ADRA1A_nw7_rs1442341	3	3
ADRA1A_nw8_rs2036107	3	1
ADRA1A_nw8_rs2036107	2	2
ADRA1A_nw8_rs2036107	1	3
ADRA1A_nw9_rs2036109	3	1
ADRA1A_nw9_rs2036109	2	2
ADRA1A_nw9_rs2036109	1	3
ADRA1A_nw10_rs472151	3	1
ADRA1A_nw10_rs472151	1	2
ADRA1A_nw10_rs472151	2	3
ADRA1A_nw11_rs4732874	3	1
ADRA1A_nw11_rs4732874	1	2
ADRA1A_nw11_rs4732874	2	3
ADRA1A_nw12_rs556793	3	1
ADRA1A_nw12_rs556793	2	2
ADRA1A_nw12_rs556793	1	3
ADRA1A_nw13_rs573514	2	1
ADRA1A_nw13_rs573514	1	2
ADRA1A_nw13_rs573514	3	3
ADRA1A_nw14_rs577366	3	1
ADRA1A_nw14_rs577366	1	2
ADRA1A_nw14_rs577366	2	3
ADRA1A_nw15_rs7842829	1	1
ADRA1A_nw15_rs7842829	2	2
ADRA1A_nw15_rs7842829	3	3
ADRA1B_nw2_rs12653825	1	1
ADRA1B_nw2_rs12653825	3	2
ADRA1B_nw2_rs12653825	2	3
ADRA1B_nw3_rs2030373	1	1
ADRA1B_nw3_rs2030373	2	2
ADRA1B_nw3_rs2030373	3	3
ADRA1B_nw4_rs6884105	1	1
ADRA1B_nw4_rs6884105	2	2
ADRA1B_nw4_rs6884105	3	3
ADRA1B_nw5_rs756275	2	1
ADRA1B_nw5_rs756275	3	2
ADRA1B_nw5_rs756275	1	3
ADRA1B_nw6_rs7718362	1	1
ADRA1B_nw6_rs7718362	2	3
ADRA1D_nw1_rs835873	2	1
ADRA1D_nw1_rs835873	3	2
ADRA1D_nw1_rs835873	1	3
ADRB2_nw1_rs1042717	3	1
ADRB2_nw1_rs1042717	1	2
ADRB2_nw1_rs1042717	2	3
AR_nw1_rs5919402	2	1
AR_nw1_rs5919402	1	2
AR_nw1_rs5919402	3	3
COMT_nw1_rs4633	3	1
COMT_nw1_rs4633	2	2
COMT_nw1_rs4633	1	3
COMT_rs9332377	2	1
COMT_rs9332377	3	3
DBH_nw1_rs129882	1	1
DBH_nw1_rs129882	3	2
DBH_nw1_rs129882	2	3
DBH_nw2_rs2097628	2	1
DBH_nw2_rs2097628	3	2
DBH_nw2_rs2097628	1	3
DBH_nw3_rs2797851	2	1
DBH_nw3_rs2797851	1	2
DBH_nw3_rs2797851	3	3
DBH_nw4_rs2873804	1	1
DBH_nw4_rs2873804	2	2
DBH_nw4_rs2873804	3	3
DBH_nw5_rs3025422	1	1
DBH_nw5_rs3025422	2	3
DBH_nw6_rs5324	2	1
DBH_nw6_rs5324	3	3
DBH_nw7_rs7876027	2	1
DBH_nw7_rs7876027	1	3
DRD1_nw1_rs5326	2	1
DRD1_nw1_rs5326	3	3
DRD2_nw1_rs1079597	3	1
DRD2_nw1_rs1079597	2	3
DRD2_nw2_rs2734833	1	1
DRD2_nw2_rs2734833	2	2
DRD2_nw2_rs2734833	3	3
DRD2_nw3_rs4245146	3	1
DRD2_nw3_rs4245146	1	2
DRD2_nw3_rs4245146	2	3
DRD2_nw4_rs4436578	1	1
DRD2_nw4_rs4436578	2	3
DRD2_nw5_rs4648317	3	1
DRD2_nw5_rs4648317	2	3
DRD2_nw6_rs4648318	1	1
DRD2_nw6_rs4648318	2	2
DRD2_nw6_rs4648318	3	3
DRD3_nw1_rs16822416	2	1
DRD3_nw1_rs16822416	3	3
DRD3_nw2_rs2630349	3	1
DRD3_nw2_rs2630349	2	3
DRD3_nw3_rs3773678	3	1
DRD3_nw3_rs3773678	2	3
DRD3_nw4_rs963468	2	1
DRD3_nw4_rs963468	3	2
DRD3_nw4_rs963468	1	3
HTR1A_nw1_rs358528	3	1
HTR1A_nw1_rs358528	1	2
HTR1A_nw1_rs358528	2	3
HTR1B_nw1_rs10806098	1	1
HTR1B_nw1_rs10806098	2	2
HTR1B_nw1_rs10806098	3	3
HTR1B_nw2_rs1343488	3	1
HTR1B_nw2_rs1343488	2	3
HTR1B_nw3_rs9361235	1	1
HTR1B_nw3_rs9361235	2	2
HTR1B_nw3_rs9361235	3	3
HTR1E_nw1_rs10944288	2	1
HTR1E_nw1_rs10944288	1	2
HTR1E_nw1_rs10944288	3	3
HTR1E_nw2_rs1886333	2	1
HTR1E_nw2_rs1886333	1	2
HTR1E_nw2_rs1886333	3	3
HTR1E_nw3_rs6936751	1	1
HTR1E_nw3_rs6936751	2	3
HTR1E_nw4_rs7751022	2	1
HTR1E_nw4_rs7751022	3	3
HTR1E_nw5_rs828361	3	1
HTR1E_nw5_rs828361	1	2
HTR1E_nw5_rs828361	2	3
HTR1E_nw6_rs9344662	3	1
HTR1E_nw6_rs9344662	1	2
HTR1E_nw6_rs9344662	2	3
HTR1F_nw1_rs12714696	2	1
HTR1F_nw1_rs12714696	1	2
HTR1F_nw1_rs12714696	3	3
HTR1F_nw2_rs1431153	2	1
HTR1F_nw2_rs1431153	3	2
HTR1F_nw2_rs1431153	1	3
HTR1F_nw3_rs1469569	3	1
HTR1F_nw3_rs1469569	2	2
HTR1F_nw3_rs1469569	1	3
HTR1F_nw4_rs6770013	1	1
HTR1F_nw4_rs6770013	2	2
HTR1F_nw4_rs6770013	3	3
HTR1F_nw5_rs7652406	2	1
HTR1F_nw5_rs7652406	1	2
HTR1F_nw5_rs7652406	3	3
HTR1F_nw6_rs9681975	2	1
HTR1F_nw6_rs9681975	1	2
HTR1F_nw6_rs9681975	3	3
HTR1F_nw7_rs9837974	2	1
HTR1F_nw7_rs9837974	3	3
HTR1F_nw8_rs9863076	2	1
HTR1F_nw8_rs9863076	1	2
HTR1F_nw8_rs9863076	3	3
HTR2A_rs9534507	2	1
HTR2A_rs9534507	1	3
HTR2A_nw1_rs1328674	3	1
HTR2A_nw1_rs1328674	2	3
HTR2A_nw2_rs2760345	3	1
HTR2A_nw2_rs2760345	2	3
HTR2A_nw3_rs2770296	3	1
HTR2A_nw3_rs2770296	1	2
HTR2A_nw3_rs2770296	2	3
HTR2A_nw4_rs4942587	3	1
HTR2A_nw4_rs4942587	2	2
HTR2A_nw4_rs4942587	1	3
HTR2A_nw5_rs582385	1	1
HTR2A_nw5_rs582385	3	2
HTR2A_nw5_rs582385	2	3
HTR2A_nw6_rs622337	3	1
HTR2A_nw6_rs622337	2	2
HTR2A_nw6_rs622337	1	3
HTR2A_nw7_rs6314	3	1
HTR2A_nw7_rs6314	2	2
HTR2A_nw7_rs6314	1	3
HTR2A_nw8_rs659734	1	1
HTR2A_nw8_rs659734	2	3
HTR2A_nw9_rs731779	2	1
HTR2A_nw9_rs731779	1	2
HTR2A_nw9_rs731779	3	3
HTR2A_nw10_rs9534505	3	1
HTR2A_nw10_rs9534505	2	3
HTR2A_nw11_rs9534511	1	1
HTR2A_nw11_rs9534511	3	2
HTR2A_nw11_rs9534511	2	3
HTR2A_nw12_rs9567737	1	1
HTR2A_nw12_rs9567737	2	2
HTR2A_nw12_rs9567737	3	3
HTR2A_nw13_rs9567746	2	1
HTR2A_nw13_rs9567746	1	2
HTR2A_nw13_rs9567746	3	3
HTR2A_nw14_rs977003	1	1
HTR2A_nw14_rs977003	2	2
HTR2A_nw14_rs977003	3	3
HTR2B_nw1_rs1549339	3	1
HTR2B_nw1_rs1549339	1	2
HTR2B_nw1_rs1549339	2	3
HTR2B_nw2_rs17619600	1	1
HTR2B_nw2_rs17619600	2	2
HTR2B_nw2_rs17619600	3	3
HTR2B_nw3_rs17619636	2	1
HTR2B_nw3_rs17619636	1	3
HTR2B_nw4_rs7581418	3	1
HTR2B_nw4_rs7581418	1	2
HTR2B_nw4_rs7581418	2	3
HTR2C_nw1_rs1360851	1	1
HTR2C_nw1_rs1360851	3	2
HTR2C_nw1_rs1360851	2	3
HTR2C_nw2_rs1414324	3	1
HTR2C_nw2_rs1414324	1	2
HTR2C_nw2_rs1414324	2	3
HTR2C_nw3_rs17095560	1	1
HTR2C_nw3_rs17095560	3	2
HTR2C_nw3_rs17095560	2	3
HTR2C_nw4_rs1801412	2	1
HTR2C_nw4_rs1801412	1	3
HTR2C_nw5_rs2428702	3	1
HTR2C_nw5_rs2428702	1	2
HTR2C_nw5_rs2428702	2	3
HTR2C_nw6_rs2428707	3	1
HTR2C_nw6_rs2428707	1	2
HTR2C_nw6_rs2428707	2	3
HTR2C_nw7_rs2428712	3	1
HTR2C_nw7_rs2428712	1	2
HTR2C_nw7_rs2428712	2	3
HTR2C_nw8_rs2428717	3	1
HTR2C_nw8_rs2428717	1	2
HTR2C_nw8_rs2428717	2	3
HTR2C_nw9_rs2497505	3	1
HTR2C_nw9_rs2497505	1	2
HTR2C_nw9_rs2497505	2	3
HTR2C_nw10_rs2497508	1	1
HTR2C_nw10_rs2497508	3	2
HTR2C_nw10_rs2497508	2	3
HTR2C_nw11_rs2497524	1	1
HTR2C_nw11_rs2497524	3	2
HTR2C_nw11_rs2497524	2	3
HTR2C_nw12_rs2497541	1	1
HTR2C_nw12_rs2497541	3	2
HTR2C_nw12_rs2497541	2	3
HTR2C_nw13_rs2497551	3	1
HTR2C_nw13_rs2497551	1	2
HTR2C_nw13_rs2497551	2	3
HTR2C_nw14_rs4332303	3	1
HTR2C_nw14_rs4332303	1	2
HTR2C_nw14_rs4332303	2	3
HTR2C_nw15_rs4421526	3	1
HTR2C_nw15_rs4421526	1	2
HTR2C_nw15_rs4421526	2	3
HTR2C_nw16_rs4911871	2	1
HTR2C_nw16_rs4911871	1	3
HTR2C_nw17_rs556677	3	1
HTR2C_nw17_rs556677	1	2
HTR2C_nw17_rs556677	2	3
HTR2C_nw18_rs5945997	3	1
HTR2C_nw18_rs5945997	1	2
HTR2C_nw18_rs5945997	2	3
HTR2C_nw19_rs5946009	1	1
HTR2C_nw19_rs5946009	3	2
HTR2C_nw19_rs5946009	2	3
HTR2C_nw20_rs5946013	3	1
HTR2C_nw20_rs5946013	1	2
HTR2C_nw20_rs5946013	2	3
HTR2C_nw21_rs5946161	3	1
HTR2C_nw21_rs5946161	1	2
HTR2C_nw21_rs5946161	2	3
HTR2C_nw22_rs6579512	1	1
HTR2C_nw22_rs6579512	3	2
HTR2C_nw22_rs6579512	2	3
HTR2C_nw23_rs6579543	1	1
HTR2C_nw23_rs6579543	3	2
HTR2C_nw23_rs6579543	2	3
HTR2C_nw24_rs6643889	1	1
HTR2C_nw24_rs6643889	3	2
HTR2C_nw24_rs6643889	2	3
HTR3A_nw1_rs10160548	2	1
HTR3A_nw1_rs10160548	1	2
HTR3A_nw1_rs10160548	3	3
HTR3A_nw2_rs11604247	3	1
HTR3A_nw2_rs11604247	2	2
HTR3A_nw2_rs11604247	1	3
HTR3A_nw3_rs11607240	3	1
HTR3A_nw3_rs11607240	2	2
HTR3A_nw3_rs11607240	1	3
HTR3B_nw1_rs10502180	2	1
HTR3B_nw1_rs10502180	1	3
HTR3B_nw2_rs1672717	3	1
HTR3B_nw2_rs1672717	1	2
HTR3B_nw2_rs1672717	2	3
HTR3D_nw1_rs6792482	2	1
HTR3D_nw1_rs6792482	3	2
HTR3D_nw1_rs6792482	1	3
HTR4_nw1_rs10040819	2	1
HTR4_nw1_rs10040819	3	2
HTR4_nw1_rs10040819	1	3
HTR4_nw2_rs10078551	3	1
HTR4_nw2_rs10078551	1	2
HTR4_nw2_rs10078551	2	3
HTR4_nw3_rs11168048	3	1
HTR4_nw3_rs11168048	2	2
HTR4_nw3_rs11168048	1	3
HTR4_nw4_rs12152801	3	1
HTR4_nw4_rs12152801	1	2
HTR4_nw4_rs12152801	2	3
HTR4_nw5_rs13182913	3	1
HTR4_nw5_rs13182913	1	2
HTR4_nw5_rs13182913	2	3
HTR4_nw6_rs1345697	1	1
HTR4_nw6_rs1345697	3	2
HTR4_nw6_rs1345697	2	3
HTR4_nw7_rs17639735	1	1
HTR4_nw7_rs17639735	3	2
HTR4_nw7_rs17639735	2	3
HTR4_nw8_rs1820075	1	1
HTR4_nw8_rs1820075	3	2
HTR4_nw8_rs1820075	2	3
HTR4_nw9_rs1833704	3	1
HTR4_nw9_rs1833704	1	2
HTR4_nw9_rs1833704	2	3
HTR4_nw10_rs1833710	1	1
HTR4_nw10_rs1833710	2	2
HTR4_nw10_rs1833710	3	3
HTR4_nw11_rs2068190	1	1
HTR4_nw11_rs2068190	3	2
HTR4_nw11_rs2068190	2	3
HTR4_nw12_rs2964276	1	1
HTR4_nw12_rs2964276	3	2
HTR4_nw12_rs2964276	2	3
HTR4_nw13_rs3995091	1	1
HTR4_nw13_rs3995091	3	2
HTR4_nw13_rs3995091	2	3
HTR4_nw14_rs7702840	1	1
HTR4_nw14_rs7702840	2	2
HTR4_nw14_rs7702840	3	3
HTR4_nw15_rs7723153	1	1
HTR4_nw15_rs7723153	3	2
HTR4_nw15_rs7723153	2	3
HTR4_nw16_rs7725785	3	1
HTR4_nw16_rs7725785	2	2
HTR4_nw16_rs7725785	1	3
HTR5A_nw1_rs1946915	2	1
HTR5A_nw1_rs1946915	1	2
HTR5A_nw1_rs1946915	3	3
HTR6_nw1_rs6699866	2	1
HTR6_nw1_rs6699866	3	2
HTR6_nw1_rs6699866	1	3
HTR7_nw1_rs10785973	3	1
HTR7_nw1_rs10785973	2	2
HTR7_nw1_rs10785973	1	3
HTR7_nw2_rs10881838	1	1
HTR7_nw2_rs10881838	2	2
HTR7_nw2_rs10881838	3	3
HTR7_nw3_rs1107688	2	1
HTR7_nw3_rs1107688	3	3
HTR7_nw4_rs11186300	3	1
HTR7_nw4_rs11186300	2	2
HTR7_nw4_rs11186300	1	3
HTR7_nw5_rs11186309	3	1
HTR7_nw5_rs11186309	1	2
HTR7_nw5_rs11186309	2	3
HTR7_nw6_rs11186320	1	1
HTR7_nw6_rs11186320	2	2
HTR7_nw6_rs11186320	3	3
HTR7_nw7_rs11186343	2	1
HTR7_nw7_rs11186343	1	3
HTR7_nw8_rs11527868	2	1
HTR7_nw8_rs11527868	3	3
HTR7_nw9_rs12259062	2	1
HTR7_nw9_rs12259062	1	2
HTR7_nw9_rs12259062	3	3
HTR7_nw11_rs1891311	2	1
HTR7_nw11_rs1891311	1	3
HTR7_nw12_rs2420203	2	1
HTR7_nw12_rs2420203	1	3
HTR7_nw13_rs2465115	2	1
HTR7_nw13_rs2465115	3	2
HTR7_nw13_rs2465115	1	3
HTR7_nw14_rs2901127	2	1
HTR7_nw14_rs2901127	3	3
HTR7_nw15_rs3740046	2	1
HTR7_nw15_rs3740046	1	2
HTR7_nw15_rs3740046	3	3
HTR7_nw16_rs4406742	1	1
HTR7_nw16_rs4406742	3	2
HTR7_nw16_rs4406742	2	3
HTR7_nw17_rs4933618	2	1
HTR7_nw17_rs4933618	3	2
HTR7_nw17_rs4933618	1	3
HTR7_nw18_rs7893260	2	1
HTR7_nw18_rs7893260	3	3
MAOB_nw1_rs10521432	3	1
MAOB_nw1_rs10521432	2	2
MAOB_nw1_rs10521432	1	3
MAOB_nw6_rs3027452	2	1
MAOB_nw6_rs3027452	3	2
MAOB_nw6_rs3027452	1	3
MAOB_nw7_rs6651806	1	1
MAOB_nw7_rs6651806	2	2
MAOB_nw7_rs6651806	3	3
MC1R_nw1_rs885479	3	1
MC1R_nw1_rs885479	2	3
MC2R_nw1_rs11873019	1	1
MC2R_nw1_rs11873019	2	2
MC2R_nw1_rs11873019	3	3
MC2R_nw2_rs12961044	1	1
MC2R_nw2_rs12961044	2	2
MC2R_nw2_rs12961044	3	3
MC2R_nw3_rs3744819	2	1
MC2R_nw3_rs3744819	3	2
MC2R_nw3_rs3744819	1	3
MC2R_nw4_rs4797824	3	1
MC2R_nw4_rs4797824	2	2
MC2R_nw4_rs4797824	1	3
MC2R_nw5_rs9947398	2	1
MC2R_nw5_rs9947398	3	3
MC2R_nw6_rs9959473	1	1
MC2R_nw6_rs9959473	3	2
MC2R_nw6_rs9959473	2	3
NOS1_nw1_rs1004356	1	1
NOS1_nw1_rs1004356	2	3
NOS1_nw2_rs11068445	2	1
NOS1_nw2_rs11068445	3	2
NOS1_nw2_rs11068445	1	3
NOS1_nw3_rs11611788	3	1
NOS1_nw3_rs11611788	2	2
NOS1_nw3_rs11611788	1	3
NOS1_nw4_rs1353939	3	1
NOS1_nw4_rs1353939	2	3
NOS1_nw5_rs2077171	3	1
NOS1_nw5_rs2077171	2	2
NOS1_nw5_rs2077171	1	3
NOS1_nw6_rs2291908	1	1
NOS1_nw6_rs2291908	3	2
NOS1_nw6_rs2291908	2	3
NOS1_nw7_rs2293044	3	1
NOS1_nw8_rs2293054	3	1
NOS1_nw8_rs2293054	2	2
NOS1_nw8_rs2293054	1	3
NOS1_nw9_rs35097914	3	1
NOS1_nw9_rs35097914	2	3
NOS1_nw10_rs473640	2	1
NOS1_nw10_rs473640	1	2
NOS1_nw10_rs473640	3	3
NOS1_nw11_rs4766836	3	1
NOS1_nw11_rs4766836	2	2
NOS1_nw11_rs4766836	1	3
NOS1_nw12_rs482555	3	1
NOS1_nw12_rs482555	2	2
NOS1_nw12_rs482555	1	3
NOS1_nw13_rs532967	1	1
NOS1_nw13_rs532967	3	2
NOS1_nw13_rs532967	2	3
NOS1_nw14_rs570234	3	1
NOS1_nw14_rs570234	2	2
NOS1_nw14_rs570234	1	3
NOS1_nw15_rs6490121	1	1
NOS1_nw15_rs6490121	2	2
NOS1_nw15_rs6490121	3	3
NOS1_nw16_rs7139256	3	1
NOS1_nw16_rs7139256	2	2
NOS1_nw16_rs7139256	1	3
NOS1_nw17_rs7295972	3	1
NOS1_nw17_rs7295972	2	2
NOS1_nw17_rs7295972	1	3
NOS1_nw18_rs816353	3	1
NOS1_nw18_rs816353	2	2
NOS1_nw18_rs816353	1	3
NOS1_nw19_rs904658	1	1
NOS1_nw19_rs904658	2	2
NOS1_nw19_rs904658	3	3
NOS1_nw20_rs9658265	1	1
NOS1_nw20_rs9658265	2	2
NOS1_nw20_rs9658265	3	3
NR3C1_nw1_rs10482672	1	1
NR3C1_nw1_rs10482672	3	2
NR3C1_nw1_rs10482672	2	3
NR3C1_nw2_rs4912910	1	1
NR3C1_nw2_rs4912910	2	2
NR3C1_nw2_rs4912910	3	3
OXT_nw1_rs6076466	1	1
OXT_nw1_rs6076466	2	2
OXT_nw1_rs6076466	3	3
OXT_nw2_rs6084253	2	1
OXT_nw2_rs6084253	1	2
OXT_nw2_rs6084253	3	3
OXT_nw3_rs8184236	2	1
OXT_nw3_rs8184236	1	2
OXT_nw3_rs8184236	3	3
OXTR_nw1_rs11131149	3	1
OXTR_nw1_rs11131149	1	2
OXTR_nw1_rs11131149	2	3
OXTR_nw2_rs11706648	1	1
OXTR_nw2_rs11706648	2	2
OXTR_nw2_rs11706648	3	3
OXTR_nw3_rs2268491	1	1
OXTR_nw3_rs2268491	2	2
OXTR_nw3_rs2268491	3	3
OXTR_nw4_rs2268495	1	1
OXTR_nw4_rs2268495	2	2
OXTR_nw4_rs2268495	3	3
PDE5A_nw1_rs10518336	1	1
PDE5A_nw1_rs10518336	3	2
PDE5A_nw1_rs10518336	2	3
PDE5A_nw2_rs11729521	1	1
PDE5A_nw2_rs11729521	3	2
PDE5A_nw2_rs11729521	2	3
PDE5A_nw3_rs12646525	1	1
PDE5A_nw3_rs12646525	2	2
PDE5A_nw3_rs12646525	3	3
PDE5A_nw4_rs17358524	2	1
PDE5A_nw4_rs17358524	1	3
PRL_nw1_rs1205960	2	1
PRL_nw1_rs1205960	3	2
PRL_nw1_rs1205960	1	3
PRL_nw2_rs849886	1	1
PRL_nw2_rs849886	3	2
PRL_nw2_rs849886	2	3
PRLR_nw1_rs10064495	3	1
PRLR_nw1_rs10064495	1	2
PRLR_nw1_rs10064495	2	3
PRLR_nw2_rs10447140	2	1
PRLR_nw2_rs10447140	3	3
PRLR_nw3_rs11953869	2	1
PRLR_nw3_rs11953869	3	3
PRLR_nw4_rs11959588	3	1
PRLR_nw4_rs11959588	2	3
PRLR_nw5_rs12109986	1	1
PRLR_nw5_rs12109986	2	3
PRLR_nw6_rs12188786	2	1
PRLR_nw6_rs12188786	3	3
PRLR_nw7_rs12514742	3	1
PRLR_nw7_rs12514742	2	3
PRLR_nw8_rs13354826	3	1
PRLR_nw8_rs13354826	2	2
PRLR_nw8_rs13354826	1	3
PRLR_nw9_rs1604421	2	1
PRLR_nw9_rs1604421	3	3
PRLR_nw10_rs1846996	2	1
PRLR_nw10_rs1846996	3	3
PRLR_nw11_rs2914108	2	1
PRLR_nw11_rs2914108	1	3
PRLR_nw12_rs2962101	3	1
PRLR_nw12_rs2962101	2	2
PRLR_nw12_rs2962101	1	3
PRLR_nw13_rs35245967	2	1
PRLR_nw13_rs35245967	3	3
PRLR_nw14_rs37364	3	1
PRLR_nw14_rs37364	1	2
PRLR_nw14_rs37364	2	3
PRLR_nw15_rs37383	3	1
PRLR_nw15_rs37383	1	2
PRLR_nw15_rs37383	2	3
PRLR_nw16_rs37389	1	1
PRLR_nw16_rs37389	3	2
PRLR_nw16_rs37389	2	3
PRLR_nw17_rs387032	3	1
PRLR_nw17_rs387032	1	2
PRLR_nw17_rs387032	2	3
PRLR_nw18_rs4703499	2	1
PRLR_nw18_rs4703499	3	3
PRLR_nw19_rs4703508	2	1
PRLR_nw19_rs4703508	1	3
PRLR_nw20_rs4703509	3	1
PRLR_nw20_rs4703509	1	2
PRLR_nw20_rs4703509	2	3
PRLR_nw22_rs7720754	2	1
PRLR_nw22_rs7720754	3	3
PRLR_nw23_rs7731153	1	1
PRLR_nw23_rs7731153	2	3
PRLR_nw24_rs7734558	2	1
PRLR_nw24_rs7734558	1	2
PRLR_nw24_rs7734558	3	3
PRLR_nw25_rs7735260	2	1
PRLR_nw25_rs7735260	3	3
SHBG_nw1_rs6259	3	1
SHBG_nw1_rs6259	2	2
SHBG_nw1_rs6259	1	3
SLC6A2NET_nw1_rs15534	3	1
SLC6A2NET_nw1_rs15534	2	2
SLC6A2NET_nw1_rs15534	1	3
SLC6A2NET_nw2_rs36013	1	1
SLC6A2NET_nw2_rs36013	2	3
SLC6A2NET_nw3_rs36030	3	1
SLC6A2NET_nw3_rs36030	1	2
SLC6A2NET_nw3_rs36030	2	3
SLC6A2NET_nw4_rs3785157	2	1
SLC6A2NET_nw4_rs3785157	3	2
SLC6A2NET_nw4_rs3785157	1	3
SLC6A2NET_nw5_rs41154	1	1
SLC6A2NET_nw5_rs41154	2	2
SLC6A2NET_nw5_rs41154	3	3
SLC6A2NET_nw6_rs879519	3	1
SLC6A2NET_nw6_rs879519	2	2
SLC6A2NET_nw6_rs879519	1	3
SLC6A3DAT_nw1_rs11737901	2	1
SLC6A3DAT_nw1_rs11737901	1	2
SLC6A3DAT_nw1_rs11737901	3	3
SLC6A3DAT_nw2_rs3776512	1	1
SLC6A3DAT_nw2_rs3776512	3	2
SLC6A3DAT_nw2_rs3776512	2	3
SLC6A3DAT_nw3_rs460000	2	1
SLC6A3DAT_nw3_rs460000	3	2
SLC6A3DAT_nw3_rs460000	1	3
SLC6A3DAT_nw4_rs464049	2	1
SLC6A3DAT_nw4_rs464049	1	2
SLC6A3DAT_nw4_rs464049	3	3
SLC6A3DAT_nw5_rs6869645	3	1
SLC6A3DAT_nw5_rs6869645	1	2
SLC6A3DAT_nw5_rs6869645	2	3
SLC6A45HTT_nw1_rs1042173	2	1
SLC6A45HTT_nw1_rs1042173	1	2
SLC6A45HTT_nw1_rs1042173	3	3
SLC6A45HTT_nw2_rs11652121	3	1
SLC6A45HTT_nw2_rs11652121	2	3
SLC6A45HTT_nw3_rs140701	2	1
SLC6A45HTT_nw3_rs140701	3	2
SLC6A45HTT_nw3_rs140701	1	3
SLC6A45HTT_nw4_rs2066713	3	1
SLC6A45HTT_nw4_rs2066713	2	2
SLC6A45HTT_nw4_rs2066713	1	3
SLC6A45HTT_nw5_rs4429345	2	1
SLC6A45HTT_nw5_rs4429345	1	2
SLC6A45HTT_nw5_rs4429345	3	3
ESR1_1_rs10484921	2	1
ESR1_1_rs10484921	3	2
ESR1_1_rs10484921	1	3
ESR1_2_rs11155819	2	1
ESR1_2_rs11155819	1	2
ESR1_2_rs11155819	3	3
ESR1_3_rs1285057	3	1
ESR1_3_rs1285057	1	2
ESR1_3_rs1285057	2	3
ESR1_4_rs13216134	3	1
ESR1_4_rs13216134	1	2
ESR1_4_rs13216134	2	3
ESR1_5_rs17081685	2	1
ESR1_5_rs17081685	1	3
ESR1_6_rs1890010	3	1
ESR1_6_rs1890010	1	2
ESR1_6_rs1890010	2	3
ESR1_7_rs1999805	1	1
ESR1_7_rs1999805	3	2
ESR1_7_rs1999805	2	3
ESR1_8_rs2347867	1	1
ESR1_8_rs2347867	2	2
ESR1_8_rs2347867	3	3
ESR1_9_rs2347869	1	1
ESR1_9_rs2347869	2	2
ESR1_9_rs2347869	3	3
ESR1_10_rs2347872	2	1
ESR1_10_rs2347872	3	3
ESR1_11_rs2504063	3	1
ESR1_11_rs2504063	1	2
ESR1_11_rs2504063	2	3
ESR1_12_rs2747652	3	1
ESR1_12_rs2747652	2	2
ESR1_12_rs2747652	1	3
ESR1_13_rs2813544	1	1
ESR1_13_rs2813544	2	2
ESR1_13_rs2813544	3	3
ESR1_14_rs2813550	2	1
ESR1_14_rs2813550	1	2
ESR1_14_rs2813550	3	3
ESR1_15_rs2881766	2	1
ESR1_15_rs2881766	1	2
ESR1_15_rs2881766	3	3
ESR1_16_rs2982689	2	1
ESR1_16_rs2982689	1	2
ESR1_16_rs2982689	3	3
ESR1_17_rs3003921	2	1
ESR1_17_rs3003921	3	2
ESR1_17_rs3003921	1	3
ESR1_18_rs3020333	1	1
ESR1_18_rs3020333	2	2
ESR1_18_rs3020333	3	3
ESR1_19_rs3020365	1	1
ESR1_19_rs3020365	2	2
ESR1_19_rs3020365	3	3
ESR1_20_rs3020401	3	1
ESR1_20_rs3020401	1	2
ESR1_20_rs3020401	2	3
ESR1_21_rs3020418	2	1
ESR1_21_rs3020418	3	2
ESR1_21_rs3020418	1	3
ESR1_22_rs3778082	3	1
ESR1_22_rs3778082	2	2
ESR1_22_rs3778082	1	3
ESR1_23_rs4583998	1	1
ESR1_23_rs4583998	3	2
ESR1_23_rs4583998	2	3
ESR1_24_rs6902771	2	1
ESR1_24_rs6902771	3	2
ESR1_24_rs6902771	1	3
ESR1_25_rs6908732	2	1
ESR1_25_rs6908732	3	2
ESR1_25_rs6908732	1	3
ESR1_26_rs6912184	3	1
ESR1_26_rs6912184	2	2
ESR1_26_rs6912184	1	3
ESR1_27_rs712219	3	1
ESR1_27_rs712219	1	2
ESR1_27_rs712219	2	3
ESR1_28_rs722208	1	1
ESR1_28_rs722208	2	2
ESR1_28_rs722208	3	3
ESR1_29_rs726281	1	1
ESR1_29_rs726281	3	2
ESR1_29_rs726281	2	3
ESR1_30_rs7450824	3	1
ESR1_30_rs7450824	2	2
ESR1_30_rs7450824	1	3
ESR1_31_rs7745737	1	1
ESR1_31_rs7745737	3	2
ESR1_31_rs7745737	2	3
ESR1_32_rs7752591	1	1
ESR1_32_rs7752591	3	2
ESR1_32_rs7752591	2	3
ESR1_33_rs7761133	1	1
ESR1_33_rs7761133	2	2
ESR1_33_rs7761133	3	3
ESR1_34_rs7761846	1	1
ESR1_34_rs7761846	2	3
ESR1_35_rs851971	2	1
ESR1_35_rs851971	1	2
ESR1_35_rs851971	3	3
ESR1_36_rs851982	2	1
ESR1_36_rs851982	3	2
ESR1_36_rs851982	1	3
ESR1_37_rs851995	1	1
ESR1_37_rs851995	2	2
ESR1_37_rs851995	3	3
ESR1_38_rs9340944	2	1
ESR1_38_rs9340944	3	2
ESR1_38_rs9340944	1	3
ESR1_39_rs9371236	1	1
ESR1_39_rs9371236	2	3
ESR1_40_rs9383939	3	1
ESR1_40_rs9383939	2	3
ESR1_41_rs9479087	1	1
ESR1_41_rs9479087	2	2
ESR1_41_rs9479087	3	3
ESR1_42_rs980281	1	1
ESR1_42_rs980281	3	2
ESR1_42_rs980281	2	3
ESR1_43_rs985191	3	1
ESR1_43_rs985191	1	2
ESR1_43_rs985191	2	3
ESR1_44_rs985695	1	1
ESR1_44_rs985695	3	2
ESR1_44_rs985695	2	3
ESR2_1_rs10144225	2	1
ESR2_1_rs10144225	1	3
ESR2_2_rs1256046	3	1
ESR2_2_rs1256046	2	2
ESR2_2_rs1256046	1	3
ESR2_3_rs1256066	2	1
ESR2_3_rs1256066	3	3
ESR2_4_rs1256114	1	1
ESR2_4_rs1256114	3	2
ESR2_4_rs1256114	2	3
ESR2_5_rs17766755	1	1
ESR2_5_rs17766755	2	2
ESR2_5_rs17766755	3	3
ESR2_6_rs1887994	2	1
ESR2_6_rs1887994	3	3
ESR2_7_rs2772163	2	1
ESR2_7_rs2772163	3	2
ESR2_7_rs2772163	1	3
ESR2_8_rs3020450	1	1
ESR2_8_rs3020450	3	2
ESR2_8_rs3020450	2	3
ESR2_9_rs4365213	3	1
ESR2_9_rs4365213	2	2
ESR2_9_rs4365213	1	3
