# Supplementary material for: A survival of the fittest strategy for the selection of genotypes by which drug responders and non-responders can be predicted in small groups
Source: PLoS One. 2021 Mar 5;16(3):e0246828. doi: 10.1371/journal.pone.0246828 (PMC7935233; doi:10.1371/journal.pone.0246828)
Supplement: S1 Data — (ZIP) [file pone.0246828.s004.zip › coding_sse/txt/lyb_A_normaal/A_lybrido_28_03_2019_codering_file_normaal_derivatie.txt]

PPN	Random_LybPRI	Volgorde_Derivatie_LybPRI	Dich_VerLybPRI	A.ADORA2A_nw1_rs3761422	A.ADRA1A_nw1_rs10093667	A.ADRA1A_nw2_rs10503801	A.ADRA1A_nw3_rs1079078	A.ADRA1A_nw4_rs12543356	A.ADRA1A_nw5_rs12674917	A.ADRA1A_nw6_rs13278849	A.ADRA1A_nw7_rs1442341	A.ADRA1A_nw8_rs2036107	A.ADRA1A_nw9_rs2036109	A.ADRA1A_nw10_rs472151	A.ADRA1A_nw11_rs4732874	A.ADRA1A_nw12_rs556793	A.ADRA1A_nw13_rs573514	A.ADRA1A_nw14_rs577366	A.ADRA1A_nw15_rs7842829	A.ADRA1B_nw2_rs12653825	A.ADRA1B_nw3_rs2030373	A.ADRA1B_nw4_rs6884105	A.ADRA1B_nw5_rs756275	A.ADRA1B_nw6_rs7718362	A.ADRA1D_nw1_rs835873	A.ADRB2_nw1_rs1042717	A.AR_nw1_rs5919402	A.COMT_nw1_rs4633	A.COMT_rs9332377	A.DBH_nw1_rs129882	A.DBH_nw2_rs2097628	A.DBH_nw3_rs2797851	A.DBH_nw4_rs2873804	A.DBH_nw5_rs3025422	A.DBH_nw6_rs5324	A.DBH_nw7_rs7876027	A.DRD1_nw1_rs5326	A.DRD2_nw1_rs1079597	A.DRD2_nw2_rs2734833	A.DRD2_nw3_rs4245146	A.DRD2_nw4_rs4436578	A.DRD2_nw5_rs4648317	A.DRD2_nw6_rs4648318	A.DRD3_nw1_rs16822416	A.DRD3_nw2_rs2630349	A.DRD3_nw3_rs3773678	A.DRD3_nw4_rs963468	A.HTR1A_nw1_rs358528	A.HTR1B_nw1_rs10806098
02-0021	1.00	1.00	1.00	2	1	1	2	2	3	1	3	2	2	1	3	2	1	2	2	3	2	2	2	1	1	1	2	2	1	2	2	3	1	1	3	3	3	3	3	3	1	1	2	3	1	1	1	1	2
02-0034	1.00	3.00	1.00	2	1	1	2	2	3	2	3	2	2	1	1	2	1	2	2	2	3	3	2	1	1	3	2	2	1	2	1	1	2	1	3	3	1	1	1	2	1	1	1	3	1	1	1	3	3
02-0040	1.00	5.00	1.00	2	3	1	3	2	3	1	3	3	1	2	1	2	1	2	1	3	3	2	1	1	2	1	2	1	3	2	3	1	2	1	3	3	3	1	2	2	1	1	2	3	1	1	1	1	3
01-0132	1.00	7.00	1.00	2	1	1	2	2	3	2	3	2	1	1	1	2	1	3	1	3	3	2	2	1	1	1	1	2	1	3	3	3	2	1	3	3	1	1	1	2	1	1	1	3	1	1	3	3	2
01-0030	1.00	9.00	1.00	1	3	1	3	3	1	2	3	3	1	3	3	2	2	2	2	2	3	3	2	1	2	3	2	1	3	3	3	2	3	1	3	3	3	3	2	1	1	3	1	3	1	1	1	3	1
01-0024	1.00	11.00	1.00	3	1	1	2	2	3	2	3	1	1	3	1	1	3	2	2	3	3	2	2	1	2	3	2	2	1	2	3	3	2	1	3	3	1	3	3	1	1	1	2	1	3	3	2	2	3
01-0103	1.00	13.00	1.00	3	3	1	2	3	1	1	1	3	2	1	3	3	3	1	3	3	2	2	2	1	1	1	1	2	1	2	2	3	2	1	3	3	3	1	1	2	1	1	1	1	1	1	2	1	3
01-0105	1.00	15.00	1.00	2	3	1	2	2	3	2	3	3	2	1	1	3	1	2	2	3	3	2	1	1	2	1	2	2	3	3	1	1	2	1	3	3	1	3	2	3	1	1	1	3	1	1	3	1	1
01-0079	1.00	17.00	1.00	2	3	1	3	2	3	1	3	2	2	3	3	2	1	2	3	3	2	2	2	1	2	2	2	1	1	2	2	3	2	1	3	3	1	1	1	1	1	1	1	3	1	1	1	3	2
02-0033	1.00	19.00	1.00	3	1	1	3	2	3	2	3	2	1	3	1	2	2	2	1	2	3	3	2	1	1	1	2	3	3	2	1	3	1	1	3	3	3	1	1	2	1	1	1	3	1	1	1	3	2
01-0018	1.00	21.00	1.00	3	1	1	3	2	3	1	3	2	1	3	1	2	1	2	1	3	3	3	1	1	1	1	2	2	1	2	2	3	1	1	3	3	3	1	2	1	3	3	2	3	1	1	3	1	2
01-0124	1.00	23.00	1.00	2	3	1	2	3	1	2	1	2	1	3	3	2	2	3	2	2	3	3	2	1	2	1	2	2	3	3	1	2	3	1	3	3	3	1	3	3	3	1	3	3	1	1	1	2	2
02-0076	1.00	25.00	1.00	3	1	1	2	2	3	1	3	2	1	1	1	2	1	2	1	2	3	3	2	1	2	1	2	3	3	3	1	3	2	1	3	1	3	1	1	2	1	1	1	3	1	1	1	1	3
01-0089	1.00	27.00	1.00	2	1	1	2	2	3	1	3	2	1	1	1	2	1	2	1	2	2	2	2	1	2	1	2	3	3	2	1	1	3	1	3	3	3	1	2	2	3	1	2	3	1	1	2	2	2
01-0032	1.00	29.00	1.00	2	3	1	1	2	3	1	3	3	3	2	1	3	2	2	3	1	1	1	2	1	1	1	1	3	3	2	1	1	3	1	3	3	1	3	2	1	1	1	1	1	1	1	1	1	2
02-0009	1.00	31.00	1.00	1	3	1	2	3	1	2	3	3	1	1	3	2	2	3	2	2	3	3	2	1	2	1	2	2	3	2	3	1	2	1	3	3	3	1	1	3	1	1	1	3	1	1	1	2	3
01-0128	1.00	33.00	1.00	2	3	1	2	2	3	2	3	2	1	3	1	1	2	2	1	1	1	1	2	1	2	1	1	1	3	2	2	3	2	1	3	3	3	1	1	2	1	1	1	3	1	3	2	1	2
01-0041	1.00	35.00	1.00	2	3	1	3	3	3	1	3	3	2	3	3	3	1	3	2	3	2	2	2	1	1	1	2	1	3	3	3	3	2	1	3	3	3	1	2	3	3	1	2	3	1	1	2	1	2
02-0059	1.00	37.00	1.00	1	3	1	2	2	3	2	3	3	2	1	1	3	3	3	2	2	3	3	2	1	2	1	2	2	1	2	1	3	1	1	3	3	3	3	3	1	1	1	2	3	1	1	1	1	2
01-0093	1.00	39.00	1.00	2	3	1	2	2	3	2	3	2	1	3	1	2	3	3	1	3	2	2	2	1	2	1	2	2	3	3	3	1	2	1	3	3	1	1	1	1	1	1	1	3	1	1	2	2	3
01-0004	1.00	41.00	1.00	3	3	1	2	3	3	2	3	3	2	1	3	3	1	1	2	3	2	2	2	1	2	1	1	2	1	2	1	1	2	1	3	3	3	3	2	3	1	3	1	3	1	1	1	1	3
01-0077	1.00	43.00	1.00	2	1	1	3	2	3	1	3	2	1	3	1	2	3	2	1	3	2	2	2	1	2	3	2	3	3	2	2	3	2	1	3	3	3	1	2	3	1	1	2	3	1	1	3	3	1
02-0070	1.00	45.00	1.00	1	1	1	3	2	3	1	3	2	1	3	1	2	1	2	1	1	1	1	2	1	2	1	2	2	3	2	3	3	3	1	3	3	1	1	1	1	1	1	1	3	1	1	1	3	3
01-0021	1.00	47.00	1.00	1	3	1	3	2	3	2	1	2	2	2	1	2	1	2	2	2	3	3	2	1	2	3	1	2	1	2	2	3	1	1	3	3	3	1	2	3	1	3	2	1	1	1	1	1	2
01-0101	1.00	49.00	1.00	1	1	1	2	2	3	1	1	2	1	1	1	2	1	3	1	3	2	2	2	1	3	1	2	3	3	2	1	1	3	1	3	3	3	3	2	1	1	1	1	3	1	3	1	1	1
02-0052	1.00	51.00	1.00	3	3	1	3	1	1	2	3	2	2	2	2	2	2	2	3	1	2	1	1	1	2	3	2	2	3	3	1	1	2	1	3	1	1	1	1	2	1	1	1	3	1	1	3	2	2
01-0099	1.00	53.00	1.00	3	3	1	1	2	3	1	3	3	1	2	1	3	2	2	1	2	3	3	2	1	2	1	2	1	3	3	1	3	1	1	3	3	1	1	2	3	1	3	2	3	1	1	1	3	3
02-0042	1.00	55.00	1.00	3	3	3	3	2	3	2	3	2	1	2	1	2	1	2	1	2	3	3	2	1	2	1	1	1	1	2	1	1	2	1	3	3	3	3	3	3	1	3	2	3	1	1	2	3	3
01-0068	1.00	57.00	1.00	3	3	1	2	2	3	1	1	3	1	1	1	3	1	1	1	2	3	3	2	1	2	1	2	2	1	3	3	3	2	1	3	3	3	3	2	3	1	1	1	3	1	1	1	3	3
01-0044	1.00	59.00	1.00	3	3	1	2	2	3	3	3	2	1	3	1	2	1	2	1	2	3	3	2	1	1	3	2	3	3	3	3	1	3	1	3	3	3	1	2	3	3	1	2	3	1	1	1	1	2
02-0006	1.00	61.00	1.00	2	3	1	3	3	3	1	3	3	2	3	3	3	1	3	2	3	2	1	1	1	2	3	1	2	1	2	2	2	3	1	3	3	3	1	2	2	1	1	2	3	1	1	1	1	2
02-0075	1.00	63.00	1.00	1	3	1	2	3	3	1	3	3	2	1	3	3	3	1	2	2	3	1	3	1	2	1	1	3	3	2	1	1	3	1	3	3	1	1	1	1	1	1	1	3	1	1	3	3	3
01-0087	1.00	65.00	1.00	2	1	1	2	2	3	1	3	2	1	1	1	2	2	2	1	2	3	2	1	1	2	1	2	3	3	2	1	3	2	1	3	3	3	3	2	1	1	3	1	3	1	1	1	2	3
02-0051	1.00	67.00	1.00	3	3	1	2	2	3	1	3	2	1	3	1	2	1	3	1	2	3	3	2	1	1	1	2	2	1	1	3	3	1	1	3	3	3	1	2	3	1	3	2	3	1	1	1	1	2
01-0022	1.00	69.00	1.00	2	3	1	2	2	3	2	3	3	1	1	1	2	3	3	1	3	1	1	2	1	2	3	2	1	1	2	1	1	2	1	1	1	3	1	1	3	1	1	1	3	3	3	1	3	3
01-0048	1.00	71.00	1.00	3	1	1	2	2	3	1	3	1	2	3	1	1	1	2	2	2	3	3	2	1	2	1	2	1	1	3	3	1	3	1	3	3	1	1	2	3	3	3	2	3	1	1	2	3	2
01-0126	1.00	73.00	2.00	2	1	1	2	2	3	1	3	2	1	1	1	2	1	3	1	3	2	2	2	1	1	3	1	2	1	3	1	1	2	1	3	3	1	3	3	3	3	1	2	3	1	1	1	3	3
01-0123	1.00	75.00	2.00	2	3	1	2	2	3	1	1	3	1	1	1	3	3	1	1	3	2	2	2	1	1	3	2	3	3	3	1	3	1	1	3	3	3	3	2	3	1	1	1	3	1	1	3	2	3
02-0067	1.00	77.00	2.00	3	3	1	3	2	3	1	3	3	3	3	1	3	2	3	3	3	3	2	1	1	2	2	1	1	3	2	1	3	1	1	3	3	1	1	3	3	3	1	3	3	1	1	2	3	2
01-0026	1.00	79.00	2.00	3	3	1	2	2	3	2	3	2	1	3	1	2	3	3	1	2	3	3	2	1	2	1	2	2	3	3	3	3	2	1	3	3	3	1	2	2	3	1	2	3	1	1	3	3	2
02-0062	1.00	81.00	2.00	1	3	1	3	3	3	2	3	2	3	2	3	2	1	2	3	3	3	3	2	1	1	1	2	2	1	2	1	3	2	1	3	3	1	1	1	2	1	1	1	3	1	3	2	1	2
01-0082	1.00	83.00	2.00	2	3	1	2	2	3	1	3	2	1	3	1	2	1	3	2	3	3	3	2	1	2	1	2	2	3	3	3	3	3	1	3	3	3	1	1	2	1	1	1	3	1	1	3	3	2
01-0036	1.00	85.00	2.00	2	3	1	2	3	3	2	3	3	2	3	3	2	2	2	2	3	3	2	1	1	2	1	2	2	1	2	2	3	1	1	3	3	3	1	1	2	1	1	1	3	3	3	1	1	2
02-0025	1.00	87.00	2.00	2	3	1	3	3	3	1	3	3	2	3	3	3	2	3	2	2	3	3	2	1	2	3	2	1	3	2	1	3	2	1	3	3	3	3	2	3	1	1	1	3	1	3	1	1	3
02-0060	1.00	89.00	2.00	2	3	1	2	2	3	2	1	2	1	3	1	2	3	3	1	2	2	2	2	1	1	1	2	2	1	2	3	2	3	1	3	3	1	1	2	3	3	3	2	3	3	3	1	3	3
02-0023	1.00	91.00	2.00	3	3	3	3	2	3	2	3	2	2	2	1	2	1	2	2	2	3	3	2	1	2	3	2	1	3	3	3	2	3	1	3	3	3	1	2	3	1	3	2	3	3	3	1	2	2
02-0019	1.00	93.00	2.00	2	3	1	3	3	3	2	3	2	2	2	3	2	1	2	2	3	1	1	2	3	2	1	2	3	3	2	3	3	2	1	3	3	3	3	3	3	3	1	2	3	1	1	3	2	2
02-0003	1.00	95.00	2.00	1	3	1	3	3	3	1	3	3	2	3	3	3	2	3	2	2	3	3	2	1	1	1	2	3	3	2	2	3	2	1	3	3	1	1	1	1	1	3	1	3	1	1	3	3	2
01-0008	1.00	97.00	2.00	2	3	1	3	2	3	1	3	3	1	3	1	3	2	3	1	2	3	3	2	1	2	1	2	3	3	2	1	1	3	1	3	3	3	3	2	1	1	1	1	3	1	1	3	3	3
02-0026	1.00	99.00	2.00	2	3	1	3	2	3	1	3	3	1	3	1	3	1	3	1	2	3	3	2	1	1	1	2	3	3	3	1	3	2	1	3	1	1	1	1	3	1	3	1	3	1	1	1	3	1
01-0102	1.00	101.00	2.00	3	1	1	2	2	3	1	3	2	2	1	1	2	1	3	2	3	2	2	2	1	2	3	2	2	3	2	3	1	3	1	3	3	3	3	3	1	1	1	2	3	1	1	3	3	1
01-0078	1.00	103.00	2.00	3	3	1	3	3	3	2	3	3	2	3	3	3	1	2	2	2	3	3	2	1	2	3	2	3	3	2	3	1	2	1	3	3	3	3	2	3	1	1	1	3	1	1	2	3	3
01-0025	1.00	105.00	2.00	3	3	1	2	2	3	2	3	2	1	3	1	2	3	3	1	2	2	2	2	1	2	1	2	2	3	3	3	1	2	1	3	3	3	1	1	3	1	1	1	3	1	3	2	3	3
02-0057	1.00	107.00	2.00	2	3	1	3	2	3	1	3	3	2	3	1	3	3	3	2	2	3	3	2	1	3	1	2	2	3	2	2	1	3	1	3	3	3	1	2	2	1	1	2	3	1	1	1	1	2
01-0010	1.00	109.00	2.00	2	3	1	3	2	3	1	1	3	1	3	1	3	2	2	2	3	2	2	2	1	2	1	2	1	1	3	3	1	3	1	3	3	3	1	3	2	3	1	3	3	1	1	2	2	3
01-0092	1.00	111.00	2.00	3	3	1	3	3	3	2	3	2	2	2	3	2	1	2	2	2	3	3	2	1	2	3	2	2	3	3	3	3	1	1	3	3	3	1	2	3	3	3	2	3	1	1	1	3	3
01-0058	1.00	113.00	2.00	3	3	1	2	2	3	2	3	2	1	3	1	2	2	3	1	2	3	3	2	1	2	1	2	3	3	2	2	3	2	1	3	3	1	1	1	2	1	1	1	3	1	1	2	1	3
02-0044	1.00	115.00	2.00	3	3	1	2	3	1	3	3	3	1	1	3	3	1	3	3	3	3	1	1	1	1	3	3	1	3	2	2	1	3	1	3	3	3	1	3	3	3	3	2	3	3	3	2	3	2
02-0050	1.00	117.00	2.00	3	3	1	3	2	3	2	3	3	2	3	3	2	1	2	2	3	2	2	2	1	2	3	2	3	3	2	2	3	2	1	3	3	3	3	2	1	1	1	1	3	1	1	3	1	2
02-0027	1.00	119.00	2.00	3	3	1	3	2	3	2	1	2	1	2	1	2	1	2	1	2	3	3	2	1	2	1	2	2	3	2	1	3	1	3	3	3	3	3	2	3	1	3	1	3	1	1	2	3	3
01-0049	1.00	121.00	2.00	1	3	1	3	2	3	2	3	3	1	3	1	3	3	3	1	3	2	2	2	1	2	3	1	3	3	2	3	3	3	1	3	3	3	1	2	3	1	1	2	3	1	1	1	3	1
02-0031	1.00	123.00	2.00	3	1	1	2	2	3	1	3	2	1	1	1	2	3	3	1	3	3	1	3	1	2	1	2	2	3	2	1	3	2	1	3	3	3	1	1	2	1	1	1	3	1	1	2	2	2
01-0033	1.00	125.00	2.00	1	1	1	2	3	3	1	3	1	2	3	3	1	1	2	2	2	2	2	2	1	2	1	2	2	1	3	3	3	2	1	3	3	3	3	2	3	1	1	1	3	1	1	1	1	3
02-0002	1.00	127.00	2.00	2	3	1	2	2	3	1	3	3	3	1	2	3	2	3	3	2	3	3	2	1	2	1	1	1	1	2	1	1	3	1	3	3	3	1	2	3	1	3	2	3	1	1	3	1	3
01-0084	1.00	129.00	2.00	2	3	1	2	2	3	2	3	2	1	3	1	2	3	3	1	3	3	2	2	1	2	3	2	2	3	3	3	3	2	1	3	3	1	1	2	1	3	1	2	3	1	1	1	3	2
[truncated: 239 more columns]
