# Supplementary material for: A survival of the fittest strategy for the selection of genotypes by which drug responders and non-responders can be predicted in small groups
Source: PLoS One. 2021 Mar 5;16(3):e0246828. doi: 10.1371/journal.pone.0246828 (PMC7935233; doi:10.1371/journal.pone.0246828)
Supplement: S1 Data — (ZIP) [file pone.0246828.s004.zip › coding_sse/txt/lyb_A_normaal/Dich_VerLybPRI_score.txt]

varName	unique	Dich_VerLybPRI
ADORA2A_nw1_rs3761422	1	1.3636363636363635	11
ADORA2A_nw1_rs3761422	2	1.4482758620689655	29
ADORA2A_nw1_rs3761422	3	1.48	25
ADRA1A_nw1_rs10093667	2	1.2352941176470589	17
ADRA1A_nw1_rs10093667	3	1.5208333333333333	48
ADRA1A_nw2_rs10503801	2	1.5	2
ADRA1A_nw2_rs10503801	3	1.4444444444444444	63
ADRA1A_nw3_rs1079078	1	1.3888888888888888	36
ADRA1A_nw3_rs1079078	2	1.5555555555555556	27
ADRA1A_nw3_rs1079078	3	1.0	2
ADRA1A_nw4_rs12543356	1	1.0	1
ADRA1A_nw4_rs12543356	2	1.5294117647058822	17
ADRA1A_nw4_rs12543356	3	1.425531914893617	47
ADRA1A_nw5_rs12674917	1	1.4745762711864407	59
ADRA1A_nw5_rs12674917	2	1.1666666666666667	6
ADRA1A_nw6_rs13278849	1	1.4242424242424243	33
ADRA1A_nw6_rs13278849	2	1.4666666666666666	30
ADRA1A_nw6_rs13278849	3	1.5	2
ADRA1A_nw7_rs1442341	2	1.4444444444444444	9
ADRA1A_nw7_rs1442341	3	1.4464285714285714	56
ADRA1A_nw8_rs2036107	1	1.5	28
ADRA1A_nw8_rs2036107	2	1.411764705882353	34
ADRA1A_nw8_rs2036107	3	1.3333333333333333	3
ADRA1A_nw9_rs2036109	1	1.75	4
ADRA1A_nw9_rs2036109	2	1.4583333333333333	24
ADRA1A_nw9_rs2036109	3	1.4054054054054055	37
ADRA1A_nw10_rs472151	1	1.4545454545454546	11
ADRA1A_nw10_rs472151	2	1.5454545454545454	33
ADRA1A_nw10_rs472151	3	1.2857142857142858	21
ADRA1A_nw11_rs4732874	1	1.5	2
ADRA1A_nw11_rs4732874	2	1.5	20
ADRA1A_nw11_rs4732874	3	1.4186046511627908	43
ADRA1A_nw12_rs556793	1	1.5454545454545454	22
ADRA1A_nw12_rs556793	2	1.4102564102564104	39
ADRA1A_nw12_rs556793	3	1.25	4
ADRA1A_nw13_rs573514	1	1.4705882352941178	17
ADRA1A_nw13_rs573514	2	1.393939393939394	33
ADRA1A_nw13_rs573514	3	1.5333333333333334	15
ADRA1A_nw14_rs577366	1	1.3125	32
ADRA1A_nw14_rs577366	2	1.6428571428571428	28
ADRA1A_nw14_rs577366	3	1.2	5
ADRA1A_nw15_rs7842829	1	1.4	30
ADRA1A_nw15_rs7842829	2	1.4814814814814814	27
ADRA1A_nw15_rs7842829	3	1.5	8
ADRA1B_nw2_rs12653825	1	1.0	4
ADRA1B_nw2_rs12653825	2	1.4827586206896552	29
ADRA1B_nw2_rs12653825	3	1.46875	32
ADRA1B_nw3_rs2030373	1	1.2	5
ADRA1B_nw3_rs2030373	2	1.45	20
ADRA1B_nw3_rs2030373	3	1.475	40
ADRA1B_nw4_rs6884105	1	1.3	10
ADRA1B_nw4_rs6884105	2	1.4615384615384615	26
ADRA1B_nw4_rs6884105	3	1.4827586206896552	29
ADRA1B_nw5_rs756275	1	1.5	2
ADRA1B_nw5_rs756275	2	1.3333333333333333	9
ADRA1B_nw5_rs756275	3	1.462962962962963	54
ADRA1B_nw6_rs7718362	1	1.4375	64
ADRA1B_nw6_rs7718362	2	2.0	1
ADRA1D_nw1_rs835873	1	1.5	2
ADRA1D_nw1_rs835873	2	1.411764705882353	17
ADRA1D_nw1_rs835873	3	1.4565217391304348	46
ADRB2_nw1_rs1042717	1	1.5	2
ADRB2_nw1_rs1042717	2	1.55	20
ADRB2_nw1_rs1042717	3	1.3953488372093024	43
AR_nw1_rs5919402	1	1.4705882352941178	51
AR_nw1_rs5919402	2	1.3076923076923077	13
AR_nw1_rs5919402	3	2.0	1
COMT_nw1_rs4633	1	1.5	18
COMT_nw1_rs4633	2	1.4375	32
COMT_nw1_rs4633	3	1.4	15
COMT_rs9332377	2	1.3043478260869565	23
COMT_rs9332377	3	1.5238095238095237	42
DBH_nw1_rs129882	1	1.0	1
DBH_nw1_rs129882	2	1.4782608695652173	23
DBH_nw1_rs129882	3	1.4390243902439024	41
DBH_nw2_rs2097628	1	1.52	25
DBH_nw2_rs2097628	2	1.3846153846153846	26
DBH_nw2_rs2097628	3	1.4285714285714286	14
DBH_nw3_rs2797851	1	1.4	5
DBH_nw3_rs2797851	2	1.375	24
DBH_nw3_rs2797851	3	1.5	36
DBH_nw4_rs2873804	1	1.4166666666666667	12
DBH_nw4_rs2873804	2	1.4242424242424243	33
DBH_nw4_rs2873804	3	1.5	20
DBH_nw5_rs3025422	1	1.4375	64
DBH_nw5_rs3025422	2	2.0	1
DBH_nw6_rs5324	2	1.0	1
DBH_nw6_rs5324	3	1.453125	64
DBH_nw7_rs7876027	1	1.459016393442623	61
DBH_nw7_rs7876027	2	1.25	4
DRD1_nw1_rs5326	2	1.4	20
DRD1_nw1_rs5326	3	1.4666666666666666	45
DRD2_nw1_rs1079597	2	1.4761904761904763	21
DRD2_nw1_rs1079597	3	1.4318181818181819	44
DRD2_nw2_rs2734833	1	1.380952380952381	21
DRD2_nw2_rs2734833	2	1.4545454545454546	33
DRD2_nw2_rs2734833	3	1.5454545454545454	11
DRD2_nw3_rs4245146	1	1.4444444444444444	18
DRD2_nw3_rs4245146	2	1.5161290322580645	31
DRD2_nw3_rs4245146	3	1.3125	16
DRD2_nw4_rs4436578	1	1.4	50
DRD2_nw4_rs4436578	2	1.6	15
DRD2_nw5_rs4648317	2	1.4705882352941178	17
DRD2_nw5_rs4648317	3	1.4375	48
DRD2_nw6_rs4648318	1	1.4285714285714286	35
DRD2_nw6_rs4648318	2	1.4444444444444444	27
DRD2_nw6_rs4648318	3	1.6666666666666667	3
DRD3_nw1_rs16822416	2	1.0	4
DRD3_nw1_rs16822416	3	1.4754098360655739	61
DRD3_nw2_rs2630349	2	1.6666666666666667	6
DRD3_nw2_rs2630349	3	1.423728813559322	59
DRD3_nw3_rs3773678	2	1.6363636363636365	11
DRD3_nw3_rs3773678	3	1.4074074074074074	54
DRD3_nw4_rs963468	1	1.6	15
DRD3_nw4_rs963468	2	1.3333333333333333	33
DRD3_nw4_rs963468	3	1.5294117647058822	17
HTR1A_nw1_rs358528	1	1.4166666666666667	12
HTR1A_nw1_rs358528	2	1.5517241379310345	29
HTR1A_nw1_rs358528	3	1.3333333333333333	24
HTR1B_nw1_rs10806098	1	1.4285714285714286	7
HTR1B_nw1_rs10806098	2	1.4333333333333333	30
HTR1B_nw1_rs10806098	3	1.4642857142857142	28
HTR1B_nw2_rs1343488	2	1.5416666666666667	24
HTR1B_nw2_rs1343488	3	1.3902439024390243	41
HTR1B_nw3_rs9361235	1	1.25	4
HTR1B_nw3_rs9361235	2	1.4193548387096775	31
HTR1B_nw3_rs9361235	3	1.5	30
HTR1E_nw1_rs10944288	1	1.5161290322580645	31
HTR1E_nw1_rs10944288	2	1.3333333333333333	27
HTR1E_nw1_rs10944288	3	1.5714285714285714	7
HTR1E_nw2_rs1886333	1	1.446808510638298	47
HTR1E_nw2_rs1886333	2	1.4375	16
HTR1E_nw2_rs1886333	3	1.5	2
HTR1E_nw3_rs6936751	1	1.4107142857142858	56
HTR1E_nw3_rs6936751	2	1.6666666666666667	9
HTR1E_nw4_rs7751022	2	1.2	5
HTR1E_nw4_rs7751022	3	1.4666666666666666	60
HTR1E_nw5_rs828361	1	1.5	2
HTR1E_nw5_rs828361	2	1.5	16
HTR1E_nw5_rs828361	3	1.425531914893617	47
HTR1E_nw6_rs9344662	1	1.5	2
HTR1E_nw6_rs9344662	2	1.5833333333333333	12
HTR1E_nw6_rs9344662	3	1.411764705882353	51
HTR1F_nw1_rs12714696	1	1.4166666666666667	12
HTR1F_nw1_rs12714696	2	1.375	24
HTR1F_nw1_rs12714696	3	1.5172413793103448	29
HTR1F_nw2_rs1431153	1	1.5333333333333334	30
HTR1F_nw2_rs1431153	2	1.32	25
HTR1F_nw2_rs1431153	3	1.5	10
HTR1F_nw3_rs1469569	1	1.5	28
HTR1F_nw3_rs1469569	2	1.4166666666666667	24
HTR1F_nw3_rs1469569	3	1.3846153846153846	13
HTR1F_nw4_rs6770013	1	1.3846153846153846	13
HTR1F_nw4_rs6770013	2	1.391304347826087	23
HTR1F_nw4_rs6770013	3	1.5172413793103448	29
HTR1F_nw5_rs7652406	1	1.4166666666666667	12
HTR1F_nw5_rs7652406	2	1.375	24
HTR1F_nw5_rs7652406	3	1.5172413793103448	29
HTR1F_nw6_rs9681975	1	1.4444444444444444	9
HTR1F_nw6_rs9681975	2	1.32	25
HTR1F_nw6_rs9681975	3	1.5483870967741935	31
HTR1F_nw7_rs9837974	2	1.3333333333333333	3
HTR1F_nw7_rs9837974	3	1.4516129032258065	62
HTR1F_nw8_rs9863076	1	1.4166666666666667	12
HTR1F_nw8_rs9863076	2	1.375	24
HTR1F_nw8_rs9863076	3	1.5172413793103448	29
HTR2A_rs9534507	1	1.4516129032258065	62
HTR2A_rs9534507	2	1.3333333333333333	3
HTR2A_nw1_rs1328674	2	1.6666666666666667	3
HTR2A_nw1_rs1328674	3	1.435483870967742	62
HTR2A_nw2_rs2760345	2	1.5555555555555556	9
HTR2A_nw2_rs2760345	3	1.4285714285714286	56
HTR2A_nw3_rs2770296	1	1.4285714285714286	35
HTR2A_nw3_rs2770296	2	1.4814814814814814	27
HTR2A_nw3_rs2770296	3	1.3333333333333333	3
HTR2A_nw4_rs4942587	1	1.5483870967741935	31
HTR2A_nw4_rs4942587	2	1.3666666666666667	30
HTR2A_nw4_rs4942587	3	1.25	4
HTR2A_nw5_rs582385	1	1.3777777777777778	45
HTR2A_nw5_rs582385	2	1.6111111111111112	18
HTR2A_nw5_rs582385	3	1.5	2
HTR2A_nw6_rs622337	1	1.4736842105263157	38
HTR2A_nw6_rs622337	2	1.4090909090909092	22
HTR2A_nw6_rs622337	3	1.4	5
HTR2A_nw7_rs6314	1	2.0	1
HTR2A_nw7_rs6314	2	1.625	8
HTR2A_nw7_rs6314	3	1.4107142857142858	56
HTR2A_nw8_rs659734	1	1.4406779661016949	59
HTR2A_nw8_rs659734	2	1.5	6
HTR2A_nw9_rs731779	1	1.4634146341463414	41
HTR2A_nw9_rs731779	2	1.4090909090909092	22
HTR2A_nw9_rs731779	3	1.5	2
HTR2A_nw10_rs9534505	2	1.5	6
HTR2A_nw10_rs9534505	3	1.4406779661016949	59
HTR2A_nw11_rs9534511	1	1.4	15
HTR2A_nw11_rs9534511	2	1.4722222222222223	36
HTR2A_nw11_rs9534511	3	1.4285714285714286	14
HTR2A_nw12_rs9567737	1	1.4375	16
HTR2A_nw12_rs9567737	2	1.4444444444444444	36
HTR2A_nw12_rs9567737	3	1.4615384615384615	13
HTR2A_nw13_rs9567746	1	1.4634146341463414	41
HTR2A_nw13_rs9567746	2	1.4090909090909092	22
HTR2A_nw13_rs9567746	3	1.5	2
HTR2A_nw14_rs977003	1	1.2857142857142858	14
HTR2A_nw14_rs977003	2	1.4864864864864864	37
HTR2A_nw14_rs977003	3	1.5	14
HTR2B_nw1_rs1549339	1	1.5	14
HTR2B_nw1_rs1549339	2	1.5172413793103448	29
HTR2B_nw1_rs1549339	3	1.3181818181818181	22
HTR2B_nw2_rs17619600	1	1.434782608695652	46
HTR2B_nw2_rs17619600	2	1.4705882352941178	17
HTR2B_nw2_rs17619600	3	1.5	2
HTR2B_nw3_rs17619636	1	1.4576271186440677	59
HTR2B_nw3_rs17619636	2	1.3333333333333333	6
HTR2B_nw4_rs7581418	1	1.5	14
HTR2B_nw4_rs7581418	2	1.5333333333333334	30
HTR2B_nw4_rs7581418	3	1.2857142857142858	21
HTR2C_nw1_rs1360851	1	1.3846153846153846	39
HTR2C_nw1_rs1360851	2	1.5714285714285714	21
HTR2C_nw1_rs1360851	3	1.4	5
HTR2C_nw2_rs1414324	1	1.4	5
HTR2C_nw2_rs1414324	2	1.5909090909090908	22
HTR2C_nw2_rs1414324	3	1.368421052631579	38
HTR2C_nw3_rs17095560	1	1.368421052631579	38
HTR2C_nw3_rs17095560	2	1.5909090909090908	22
HTR2C_nw3_rs17095560	3	1.4	5
HTR2C_nw4_rs1801412	1	1.4666666666666666	60
HTR2C_nw4_rs1801412	2	1.2	5
HTR2C_nw5_rs2428702	1	1.4	5
HTR2C_nw5_rs2428702	2	1.565217391304348	23
HTR2C_nw5_rs2428702	3	1.3783783783783783	37
HTR2C_nw6_rs2428707	1	1.4	5
HTR2C_nw6_rs2428707	2	1.5909090909090908	22
HTR2C_nw6_rs2428707	3	1.368421052631579	38
HTR2C_nw7_rs2428712	1	1.4	5
HTR2C_nw7_rs2428712	2	1.5714285714285714	21
HTR2C_nw7_rs2428712	3	1.3846153846153846	39
HTR2C_nw8_rs2428717	1	1.4	5
HTR2C_nw8_rs2428717	2	1.619047619047619	21
HTR2C_nw8_rs2428717	3	1.358974358974359	39
HTR2C_nw9_rs2497505	1	1.4	5
HTR2C_nw9_rs2497505	2	1.5909090909090908	22
HTR2C_nw9_rs2497505	3	1.368421052631579	38
HTR2C_nw10_rs2497508	1	1.375	40
HTR2C_nw10_rs2497508	2	1.6	20
HTR2C_nw10_rs2497508	3	1.4	5
HTR2C_nw11_rs2497524	1	1.358974358974359	39
HTR2C_nw11_rs2497524	2	1.619047619047619	21
HTR2C_nw11_rs2497524	3	1.4	5
HTR2C_nw12_rs2497541	1	1.35	40
HTR2C_nw12_rs2497541	2	1.65	20
HTR2C_nw12_rs2497541	3	1.4	5
HTR2C_nw13_rs2497551	1	1.4	5
HTR2C_nw13_rs2497551	2	1.65	20
HTR2C_nw13_rs2497551	3	1.35	40
HTR2C_nw14_rs4332303	1	1.4	5
HTR2C_nw14_rs4332303	2	1.5909090909090908	22
HTR2C_nw14_rs4332303	3	1.368421052631579	38
HTR2C_nw15_rs4421526	1	1.4	5
HTR2C_nw15_rs4421526	2	1.5909090909090908	22
HTR2C_nw15_rs4421526	3	1.368421052631579	38
HTR2C_nw16_rs4911871	1	1.5227272727272727	44
HTR2C_nw16_rs4911871	2	1.2857142857142858	21
HTR2C_nw17_rs556677	1	1.4	5
HTR2C_nw17_rs556677	2	1.6363636363636365	22
HTR2C_nw17_rs556677	3	1.3421052631578947	38
HTR2C_nw18_rs5945997	1	1.4	5
HTR2C_nw18_rs5945997	2	1.6	20
HTR2C_nw18_rs5945997	3	1.375	40
HTR2C_nw19_rs5946009	1	1.368421052631579	38
HTR2C_nw19_rs5946009	2	1.5909090909090908	22
HTR2C_nw19_rs5946009	3	1.4	5
HTR2C_nw20_rs5946013	1	1.4	5
HTR2C_nw20_rs5946013	2	1.6	20
HTR2C_nw20_rs5946013	3	1.375	40
HTR2C_nw21_rs5946161	1	1.4	5
HTR2C_nw21_rs5946161	2	1.5909090909090908	22
HTR2C_nw21_rs5946161	3	1.368421052631579	38
HTR2C_nw22_rs6579512	1	1.368421052631579	38
HTR2C_nw22_rs6579512	2	1.5909090909090908	22
HTR2C_nw22_rs6579512	3	1.4	5
HTR2C_nw23_rs6579543	1	1.358974358974359	39
HTR2C_nw23_rs6579543	2	1.619047619047619	21
HTR2C_nw23_rs6579543	3	1.4	5
HTR2C_nw24_rs6643889	1	1.35	40
HTR2C_nw24_rs6643889	2	1.65	20
HTR2C_nw24_rs6643889	3	1.4	5
HTR3A_nw1_rs10160548	1	1.5	28
HTR3A_nw1_rs10160548	2	1.3448275862068966	29
HTR3A_nw1_rs10160548	3	1.625	8
HTR3A_nw2_rs11604247	1	2.0	1
HTR3A_nw2_rs11604247	2	1.4615384615384615	13
HTR3A_nw2_rs11604247	3	1.4313725490196079	51
HTR3A_nw3_rs11607240	1	2.0	1
HTR3A_nw3_rs11607240	2	1.5	10
HTR3A_nw3_rs11607240	3	1.4259259259259258	54
HTR3B_nw1_rs10502180	1	1.467741935483871	62
HTR3B_nw1_rs10502180	2	1.0	3
HTR3B_nw2_rs1672717	1	1.4	25
HTR3B_nw2_rs1672717	2	1.5161290322580645	31
HTR3B_nw2_rs1672717	3	1.3333333333333333	9
HTR3D_nw1_rs6792482	1	1.4666666666666666	15
HTR3D_nw1_rs6792482	2	1.4324324324324325	37
HTR3D_nw1_rs6792482	3	1.4615384615384615	13
HTR4_nw1_rs10040819	1	1.6666666666666667	3
HTR4_nw1_rs10040819	2	1.25	16
HTR4_nw1_rs10040819	3	1.5	46
HTR4_nw2_rs10078551	1	1.4444444444444444	27
HTR4_nw2_rs10078551	2	1.4827586206896552	29
HTR4_nw2_rs10078551	3	1.3333333333333333	9
HTR4_nw3_rs11168048	1	1.5	26
HTR4_nw3_rs11168048	2	1.48	25
HTR4_nw3_rs11168048	3	1.2857142857142858	14
HTR4_nw4_rs12152801	1	1.3793103448275863	29
HTR4_nw4_rs12152801	2	1.5769230769230769	26
HTR4_nw4_rs12152801	3	1.3	10
HTR4_nw5_rs13182913	1	1.4642857142857142	28
HTR4_nw5_rs13182913	2	1.4642857142857142	28
HTR4_nw5_rs13182913	3	1.3333333333333333	9
HTR4_nw6_rs1345697	1	1.4285714285714286	14
HTR4_nw6_rs1345697	2	1.4666666666666666	30
HTR4_nw6_rs1345697	3	1.4285714285714286	21
HTR4_nw7_rs17639735	1	1.4	50
HTR4_nw7_rs17639735	2	1.6153846153846154	13
HTR4_nw7_rs17639735	3	1.5	2
HTR4_nw8_rs1820075	1	1.3333333333333333	9
HTR4_nw8_rs1820075	2	1.5172413793103448	29
HTR4_nw8_rs1820075	3	1.4074074074074074	27
HTR4_nw9_rs1833704	1	1.4186046511627908	43
HTR4_nw9_rs1833704	2	1.5555555555555556	18
HTR4_nw9_rs1833704	3	1.25	4
HTR4_nw10_rs1833710	1	1.4	45
HTR4_nw10_rs1833710	2	1.5	18
HTR4_nw10_rs1833710	3	2.0	2
HTR4_nw11_rs2068190	1	1.411764705882353	17
HTR4_nw11_rs2068190	2	1.4615384615384615	26
HTR4_nw11_rs2068190	3	1.4545454545454546	22
HTR4_nw12_rs2964276	1	1.3	10
HTR4_nw12_rs2964276	2	1.4827586206896552	29
HTR4_nw12_rs2964276	3	1.4615384615384615	26
HTR4_nw13_rs3995091	1	1.3529411764705883	17
HTR4_nw13_rs3995091	2	1.5	24
HTR4_nw13_rs3995091	3	1.4583333333333333	24
HTR4_nw14_rs7702840	1	1.4363636363636363	55
HTR4_nw14_rs7702840	2	1.4444444444444444	9
HTR4_nw14_rs7702840	3	2.0	1
HTR4_nw15_rs7723153	1	1.4	15
HTR4_nw15_rs7723153	2	1.5	30
HTR4_nw15_rs7723153	3	1.4	20
HTR4_nw16_rs7725785	1	2.0	1
HTR4_nw16_rs7725785	2	1.4444444444444444	9
HTR4_nw16_rs7725785	3	1.4363636363636363	55
HTR5A_nw1_rs1946915	1	1.45	60
HTR5A_nw1_rs1946915	2	1.25	4
HTR5A_nw1_rs1946915	3	2.0	1
HTR6_nw1_rs6699866	1	1.6666666666666667	3
HTR6_nw1_rs6699866	2	1.380952380952381	21
HTR6_nw1_rs6699866	3	1.4634146341463414	41
HTR7_nw1_rs10785973	1	1.75	4
HTR7_nw1_rs10785973	2	1.5	28
HTR7_nw1_rs10785973	3	1.3636363636363635	33
HTR7_nw2_rs10881838	1	1.4411764705882353	34
HTR7_nw2_rs10881838	2	1.4444444444444444	27
HTR7_nw2_rs10881838	3	1.5	4
HTR7_nw3_rs1107688	2	1.3076923076923077	13
HTR7_nw3_rs1107688	3	1.4807692307692308	52
HTR7_nw4_rs11186300	1	1.5833333333333333	12
HTR7_nw4_rs11186300	2	1.4411764705882353	34
HTR7_nw4_rs11186300	3	1.368421052631579	19
HTR7_nw5_rs11186309	1	1.380952380952381	42
HTR7_nw5_rs11186309	2	1.6	20
HTR7_nw5_rs11186309	3	1.3333333333333333	3
HTR7_nw6_rs11186320	1	1.4285714285714286	35
HTR7_nw6_rs11186320	2	1.4615384615384615	26
HTR7_nw6_rs11186320	3	1.5	4
HTR7_nw7_rs11186343	1	1.4821428571428572	56
HTR7_nw7_rs11186343	2	1.2222222222222223	9
HTR7_nw8_rs11527868	2	1.25	8
HTR7_nw8_rs11527868	3	1.4736842105263157	57
HTR7_nw9_rs12259062	1	1.4516129032258065	31
HTR7_nw9_rs12259062	2	1.4137931034482758	29
HTR7_nw9_rs12259062	3	1.6	5
HTR7_nw11_rs1891311	1	1.4736842105263157	57
HTR7_nw11_rs1891311	2	1.25	8
HTR7_nw12_rs2420203	1	1.4807692307692308	52
HTR7_nw12_rs2420203	2	1.3076923076923077	13
HTR7_nw13_rs2465115	1	1.5263157894736843	38
HTR7_nw13_rs2465115	2	1.3181818181818181	22
HTR7_nw13_rs2465115	3	1.4	5
HTR7_nw14_rs2901127	2	1.25	8
HTR7_nw14_rs2901127	3	1.4736842105263157	57
HTR7_nw15_rs3740046	1	1.4	5
HTR7_nw15_rs3740046	2	1.3043478260869565	23
HTR7_nw15_rs3740046	3	1.5405405405405406	37
HTR7_nw16_rs4406742	1	1.0	2
HTR7_nw16_rs4406742	2	1.5	16
HTR7_nw16_rs4406742	3	1.446808510638298	47
HTR7_nw17_rs4933618	1	1.6	5
HTR7_nw17_rs4933618	2	1.4	30
HTR7_nw17_rs4933618	3	1.4666666666666666	30
HTR7_nw18_rs7893260	2	1.3333333333333333	9
HTR7_nw18_rs7893260	3	1.4642857142857142	56
MAOB_nw1_rs10521432	1	1.6666666666666667	3
MAOB_nw1_rs10521432	2	1.5555555555555556	27
MAOB_nw1_rs10521432	3	1.3428571428571427	35
MAOB_nw6_rs3027452	1	2.0	1
MAOB_nw6_rs3027452	2	1.4375	16
MAOB_nw6_rs3027452	3	1.4375	48
MAOB_nw7_rs6651806	1	1.3529411764705883	34
MAOB_nw7_rs6651806	2	1.5357142857142858	28
MAOB_nw7_rs6651806	3	1.6666666666666667	3
MC1R_nw1_rs885479	2	1.5	6
MC1R_nw1_rs885479	3	1.4406779661016949	59
MC2R_nw1_rs11873019	1	1.3888888888888888	18
MC2R_nw1_rs11873019	2	1.4642857142857142	28
MC2R_nw1_rs11873019	3	1.4736842105263157	19
MC2R_nw2_rs12961044	1	1.3888888888888888	18
MC2R_nw2_rs12961044	2	1.4642857142857142	28
MC2R_nw2_rs12961044	3	1.4736842105263157	19
MC2R_nw3_rs3744819	1	2.0	1
MC2R_nw3_rs3744819	2	1.3333333333333333	3
MC2R_nw3_rs3744819	3	1.4426229508196722	61
MC2R_nw4_rs4797824	1	1.5	8
MC2R_nw4_rs4797824	2	1.4705882352941178	34
MC2R_nw4_rs4797824	3	1.391304347826087	23
MC2R_nw5_rs9947398	2	1.0	1
MC2R_nw5_rs9947398	3	1.453125	64
MC2R_nw6_rs9959473	1	1.0	1
MC2R_nw6_rs9959473	2	1.4545454545454546	11
MC2R_nw6_rs9959473	3	1.4528301886792452	53
NOS1_nw1_rs1004356	1	1.3333333333333333	39
NOS1_nw1_rs1004356	2	1.6153846153846154	26
NOS1_nw2_rs11068445	1	2.0	1
NOS1_nw2_rs11068445	2	1.2142857142857142	14
NOS1_nw2_rs11068445	3	1.5	50
NOS1_nw3_rs11611788	1	1.4642857142857142	56
NOS1_nw3_rs11611788	2	1.375	8
NOS1_nw3_rs11611788	3	1.0	1
NOS1_nw4_rs1353939	2	1.5294117647058822	17
NOS1_nw4_rs1353939	3	1.4166666666666667	48
NOS1_nw5_rs2077171	1	1.8571428571428572	7
NOS1_nw5_rs2077171	2	1.5384615384615385	26
NOS1_nw5_rs2077171	3	1.28125	32
NOS1_nw6_rs2291908	1	1.394736842105263	38
NOS1_nw6_rs2291908	2	1.52	25
NOS1_nw6_rs2291908	3	1.5	2
NOS1_nw7_rs2293044	3	1.4461538461538461	65
NOS1_nw8_rs2293054	1	1.5	2
NOS1_nw8_rs2293054	2	1.4827586206896552	29
NOS1_nw8_rs2293054	3	1.411764705882353	34
NOS1_nw9_rs35097914	2	1.6666666666666667	6
NOS1_nw9_rs35097914	3	1.423728813559322	59
NOS1_nw10_rs473640	1	1.488888888888889	45
NOS1_nw10_rs473640	2	1.3333333333333333	18
NOS1_nw10_rs473640	3	1.5	2
NOS1_nw11_rs4766836	1	2.0	1
NOS1_nw11_rs4766836	2	1.4545454545454546	11
NOS1_nw11_rs4766836	3	1.4339622641509433	53
NOS1_nw12_rs482555	1	1.4680851063829787	47
NOS1_nw12_rs482555	2	1.4	15
NOS1_nw12_rs482555	3	1.3333333333333333	3
NOS1_nw13_rs532967	1	1.0	1
NOS1_nw13_rs532967	2	1.4705882352941178	17
NOS1_nw13_rs532967	3	1.446808510638298	47
NOS1_nw14_rs570234	1	1.5833333333333333	24
NOS1_nw14_rs570234	2	1.3928571428571428	28
NOS1_nw14_rs570234	3	1.3076923076923077	13
NOS1_nw15_rs6490121	1	1.411764705882353	34
NOS1_nw15_rs6490121	2	1.4814814814814814	27
NOS1_nw15_rs6490121	3	1.5	4
NOS1_nw16_rs7139256	1	1.4545454545454546	44
NOS1_nw16_rs7139256	2	1.45	20
NOS1_nw16_rs7139256	3	1.0	1
NOS1_nw17_rs7295972	1	1.7857142857142858	14
NOS1_nw17_rs7295972	2	1.3666666666666667	30
NOS1_nw17_rs7295972	3	1.3333333333333333	21
NOS1_nw18_rs816353	1	1.7142857142857142	7
NOS1_nw18_rs816353	2	1.4666666666666666	30
NOS1_nw18_rs816353	3	1.3571428571428572	28
NOS1_nw19_rs904658	1	1.3611111111111112	36
NOS1_nw19_rs904658	2	1.5384615384615385	26
NOS1_nw19_rs904658	3	1.6666666666666667	3
NOS1_nw20_rs9658265	1	1.4150943396226414	53
NOS1_nw20_rs9658265	2	1.5454545454545454	11
NOS1_nw20_rs9658265	3	2.0	1
NR3C1_nw1_rs10482672	1	1.0	1
NR3C1_nw1_rs10482672	2	1.4615384615384615	13
NR3C1_nw1_rs10482672	3	1.4509803921568627	51
NR3C1_nw2_rs4912910	1	1.3333333333333333	12
NR3C1_nw2_rs4912910	2	1.434782608695652	23
NR3C1_nw2_rs4912910	3	1.5	30
OXT_nw1_rs6076466	1	1.4333333333333333	30
OXT_nw1_rs6076466	2	1.4375	32
OXT_nw1_rs6076466	3	1.6666666666666667	3
OXT_nw2_rs6084253	1	1.3333333333333333	3
OXT_nw2_rs6084253	2	1.2352941176470589	17
OXT_nw2_rs6084253	3	1.5333333333333334	45
OXT_nw3_rs8184236	1	1.4666666666666666	15
OXT_nw3_rs8184236	2	1.3888888888888888	36
OXT_nw3_rs8184236	3	1.5714285714285714	14
OXTR_nw1_rs11131149	1	1.2857142857142858	7
OXTR_nw1_rs11131149	2	1.6551724137931034	29
OXTR_nw1_rs11131149	3	1.2758620689655173	29
OXTR_nw2_rs11706648	1	1.4	35
OXTR_nw2_rs11706648	2	1.4583333333333333	24
OXTR_nw2_rs11706648	3	1.6666666666666667	6
OXTR_nw3_rs2268491	1	1.0	2
OXTR_nw3_rs2268491	2	1.2307692307692308	13
OXTR_nw3_rs2268491	3	1.52	50
OXTR_nw4_rs2268495	1	1.0	1
OXTR_nw4_rs2268495	2	1.36	25
OXTR_nw4_rs2268495	3	1.5128205128205128	39
PDE5A_nw1_rs10518336	1	1.4166666666666667	12
PDE5A_nw1_rs10518336	2	1.4545454545454546	33
PDE5A_nw1_rs10518336	3	1.45	20
PDE5A_nw2_rs11729521	1	1.4	35
PDE5A_nw2_rs11729521	2	1.52	25
PDE5A_nw2_rs11729521	3	1.4	5
PDE5A_nw3_rs12646525	1	1.0	2
PDE5A_nw3_rs12646525	2	1.4090909090909092	22
PDE5A_nw3_rs12646525	3	1.4878048780487805	41
PDE5A_nw4_rs17358524	1	1.5	52
PDE5A_nw4_rs17358524	2	1.2307692307692308	13
PRL_nw1_rs1205960	1	2.0	4
PRL_nw1_rs1205960	2	1.375	32
PRL_nw1_rs1205960	3	1.4482758620689655	29
PRL_nw2_rs849886	1	1.4	10
PRL_nw2_rs849886	2	1.46875	32
PRL_nw2_rs849886	3	1.434782608695652	23
PRLR_nw1_rs10064495	1	1.34375	32
PRLR_nw1_rs10064495	2	1.6071428571428572	28
PRLR_nw1_rs10064495	3	1.2	5
PRLR_nw2_rs10447140	2	1.0	2
PRLR_nw2_rs10447140	3	1.4603174603174602	63
PRLR_nw3_rs11953869	2	1.4210526315789473	19
PRLR_nw3_rs11953869	3	1.4565217391304348	46
PRLR_nw4_rs11959588	2	1.4615384615384615	13
PRLR_nw4_rs11959588	3	1.4423076923076923	52
PRLR_nw5_rs12109986	1	1.4444444444444444	63
PRLR_nw5_rs12109986	2	1.5	2
PRLR_nw6_rs12188786	2	1.4285714285714286	14
PRLR_nw6_rs12188786	3	1.4509803921568627	51
PRLR_nw7_rs12514742	2	1.5	14
PRLR_nw7_rs12514742	3	1.4313725490196079	51
PRLR_nw8_rs13354826	1	1.6153846153846154	26
PRLR_nw8_rs13354826	2	1.3448275862068966	29
PRLR_nw8_rs13354826	3	1.3	10
PRLR_nw9_rs1604421	2	1.4444444444444444	9
PRLR_nw9_rs1604421	3	1.4464285714285714	56
PRLR_nw10_rs1846996	2	1.0	1
PRLR_nw10_rs1846996	3	1.453125	64
PRLR_nw11_rs2914108	1	1.4807692307692308	52
PRLR_nw11_rs2914108	2	1.3076923076923077	13
PRLR_nw12_rs2962101	1	1.48	50
PRLR_nw12_rs2962101	2	1.3571428571428572	14
PRLR_nw12_rs2962101	3	1.0	1
PRLR_nw13_rs35245967	2	1.0	2
PRLR_nw13_rs35245967	3	1.4603174603174602	63
PRLR_nw14_rs37364	1	1.4634146341463414	41
PRLR_nw14_rs37364	2	1.4736842105263157	19
PRLR_nw14_rs37364	3	1.2	5
PRLR_nw15_rs37383	1	1.4489795918367347	49
PRLR_nw15_rs37383	2	1.5	14
PRLR_nw15_rs37383	3	1.0	2
PRLR_nw16_rs37389	1	1.0	1
PRLR_nw16_rs37389	2	1.4705882352941178	17
PRLR_nw16_rs37389	3	1.446808510638298	47
PRLR_nw17_rs387032	1	1.4285714285714286	49
PRLR_nw17_rs387032	2	1.5714285714285714	14
PRLR_nw17_rs387032	3	1.0	2
PRLR_nw18_rs4703499	2	1.0	2
PRLR_nw18_rs4703499	3	1.4603174603174602	63
PRLR_nw19_rs4703508	1	1.4482758620689655	58
PRLR_nw19_rs4703508	2	1.4285714285714286	7
PRLR_nw20_rs4703509	1	1.4210526315789473	38
PRLR_nw20_rs4703509	2	1.5	24
PRLR_nw20_rs4703509	3	1.3333333333333333	3
PRLR_nw22_rs7720754	2	1.4444444444444444	9
PRLR_nw22_rs7720754	3	1.4464285714285714	56
PRLR_nw23_rs7731153	1	1.4038461538461537	52
PRLR_nw23_rs7731153	2	1.6153846153846154	13
PRLR_nw24_rs7734558	1	1.380952380952381	21
PRLR_nw24_rs7734558	2	1.34375	32
PRLR_nw24_rs7734558	3	1.8333333333333333	12
PRLR_nw25_rs7735260	2	1.3	10
PRLR_nw25_rs7735260	3	1.4727272727272727	55
SHBG_nw1_rs6259	1	2.0	2
SHBG_nw1_rs6259	2	1.5	10
SHBG_nw1_rs6259	3	1.4150943396226414	53
SLC6A2NET_nw1_rs15534	1	2.0	2
SLC6A2NET_nw1_rs15534	2	1.5	20
SLC6A2NET_nw1_rs15534	3	1.3953488372093024	43
SLC6A2NET_nw2_rs36013	1	1.4193548387096775	62
SLC6A2NET_nw2_rs36013	2	2.0	3
SLC6A2NET_nw3_rs36030	1	1.4186046511627908	43
SLC6A2NET_nw3_rs36030	2	1.5555555555555556	18
SLC6A2NET_nw3_rs36030	3	1.25	4
SLC6A2NET_nw4_rs3785157	1	1.5714285714285714	7
SLC6A2NET_nw4_rs3785157	2	1.36	25
SLC6A2NET_nw4_rs3785157	3	1.4848484848484849	33
SLC6A2NET_nw5_rs41154	1	1.3478260869565217	23
SLC6A2NET_nw5_rs41154	2	1.4642857142857142	28
SLC6A2NET_nw5_rs41154	3	1.5714285714285714	14
SLC6A2NET_nw6_rs879519	1	1.5	16
SLC6A2NET_nw6_rs879519	2	1.4411764705882353	34
SLC6A2NET_nw6_rs879519	3	1.4	15
SLC6A3DAT_nw1_rs11737901	1	1.5	10
SLC6A3DAT_nw1_rs11737901	2	1.3448275862068966	29
SLC6A3DAT_nw1_rs11737901	3	1.5384615384615385	26
SLC6A3DAT_nw2_rs3776512	1	1.0	1
SLC6A3DAT_nw2_rs3776512	2	1.48	25
SLC6A3DAT_nw2_rs3776512	3	1.435897435897436	39
SLC6A3DAT_nw3_rs460000	1	2.0	2
SLC6A3DAT_nw3_rs460000	2	1.3157894736842106	19
SLC6A3DAT_nw3_rs460000	3	1.4772727272727273	44
SLC6A3DAT_nw4_rs464049	1	1.434782608695652	23
SLC6A3DAT_nw4_rs464049	2	1.393939393939394	33
SLC6A3DAT_nw4_rs464049	3	1.6666666666666667	9
SLC6A3DAT_nw5_rs6869645	1	1.5	2
SLC6A3DAT_nw5_rs6869645	2	1.6	5
SLC6A3DAT_nw5_rs6869645	3	1.4310344827586208	58
SLC6A45HTT_nw1_rs1042173	1	1.5238095238095237	21
SLC6A45HTT_nw1_rs1042173	2	1.3333333333333333	36
SLC6A45HTT_nw1_rs1042173	3	1.75	8
SLC6A45HTT_nw2_rs11652121	2	2.0	1
SLC6A45HTT_nw2_rs11652121	3	1.4375	64
SLC6A45HTT_nw3_rs140701	1	1.6666666666666667	6
SLC6A45HTT_nw3_rs140701	2	1.3513513513513513	37
SLC6A45HTT_nw3_rs140701	3	1.5454545454545454	22
SLC6A45HTT_nw4_rs2066713	1	1.625	8
SLC6A45HTT_nw4_rs2066713	2	1.4722222222222223	36
SLC6A45HTT_nw4_rs2066713	3	1.3333333333333333	21
SLC6A45HTT_nw5_rs4429345	1	1.5238095238095237	21
SLC6A45HTT_nw5_rs4429345	2	1.3333333333333333	36
SLC6A45HTT_nw5_rs4429345	3	1.75	8
ESR1_1_rs10484921	1	1.5	6
ESR1_1_rs10484921	2	1.4230769230769231	26
ESR1_1_rs10484921	3	1.4545454545454546	33
ESR1_2_rs11155819	1	1.4666666666666666	30
ESR1_2_rs11155819	2	1.375	24
ESR1_2_rs11155819	3	1.5454545454545454	11
ESR1_3_rs1285057	1	1.4545454545454546	11
ESR1_3_rs1285057	2	1.5294117647058822	34
ESR1_3_rs1285057	3	1.3	20
ESR1_4_rs13216134	1	1.4423076923076923	52
ESR1_4_rs13216134	2	1.5	12
ESR1_4_rs13216134	3	1.0	1
ESR1_5_rs17081685	1	1.4736842105263157	57
ESR1_5_rs17081685	2	1.25	8
ESR1_6_rs1890010	1	1.425	40
ESR1_6_rs1890010	2	1.5217391304347827	23
ESR1_6_rs1890010	3	1.0	2
ESR1_7_rs1999805	1	1.391304347826087	23
ESR1_7_rs1999805	2	1.4848484848484849	33
ESR1_7_rs1999805	3	1.4444444444444444	9
ESR1_8_rs2347867	1	1.4285714285714286	21
ESR1_8_rs2347867	2	1.4444444444444444	36
ESR1_8_rs2347867	3	1.5	8
ESR1_9_rs2347869	1	1.3846153846153846	26
ESR1_9_rs2347869	2	1.4827586206896552	29
ESR1_9_rs2347869	3	1.5	10
ESR1_10_rs2347872	2	1.411764705882353	17
ESR1_10_rs2347872	3	1.4583333333333333	48
ESR1_11_rs2504063	1	1.4166666666666667	12
ESR1_11_rs2504063	2	1.5185185185185186	27
ESR1_11_rs2504063	3	1.3846153846153846	26
ESR1_12_rs2747652	1	1.4666666666666666	15
ESR1_12_rs2747652	2	1.4516129032258065	31
ESR1_12_rs2747652	3	1.4210526315789473	19
ESR1_13_rs2813544	1	1.4090909090909092	44
ESR1_13_rs2813544	2	1.411764705882353	17
ESR1_13_rs2813544	3	2.0	4
ESR1_14_rs2813550	1	1.4523809523809523	42
ESR1_14_rs2813550	2	1.4210526315789473	19
ESR1_14_rs2813550	3	1.5	4
ESR1_15_rs2881766	1	1.4545454545454546	44
ESR1_15_rs2881766	2	1.368421052631579	19
ESR1_15_rs2881766	3	2.0	2
ESR1_16_rs2982689	1	1.4666666666666666	45
ESR1_16_rs2982689	2	1.368421052631579	19
ESR1_16_rs2982689	3	2.0	1
ESR1_17_rs3003921	1	1.75	4
ESR1_17_rs3003921	2	1.3478260869565217	23
ESR1_17_rs3003921	3	1.4736842105263157	38
ESR1_18_rs3020333	1	1.3529411764705883	17
ESR1_18_rs3020333	2	1.4324324324324325	37
ESR1_18_rs3020333	3	1.6363636363636365	11
ESR1_19_rs3020365	1	1.3333333333333333	9
ESR1_19_rs3020365	2	1.4444444444444444	27
ESR1_19_rs3020365	3	1.4827586206896552	29
ESR1_20_rs3020401	1	1.4285714285714286	28
ESR1_20_rs3020401	2	1.5185185185185186	27
ESR1_20_rs3020401	3	1.3	10
ESR1_21_rs3020418	1	1.5	6
ESR1_21_rs3020418	2	1.3846153846153846	26
ESR1_21_rs3020418	3	1.4848484848484849	33
ESR1_22_rs3778082	1	1.5	2
ESR1_22_rs3778082	2	1.4615384615384615	13
ESR1_22_rs3778082	3	1.44	50
ESR1_23_rs4583998	1	1.125	8
ESR1_23_rs4583998	2	1.5454545454545454	33
ESR1_23_rs4583998	3	1.4166666666666667	24
ESR1_24_rs6902771	1	1.7272727272727273	11
ESR1_24_rs6902771	2	1.3529411764705883	34
ESR1_24_rs6902771	3	1.45	20
ESR1_25_rs6908732	1	1.5675675675675675	37
ESR1_25_rs6908732	2	1.28	25
ESR1_25_rs6908732	3	1.3333333333333333	3
ESR1_26_rs6912184	1	1.5	32
ESR1_26_rs6912184	2	1.4444444444444444	27
ESR1_26_rs6912184	3	1.1666666666666667	6
ESR1_27_rs712219	1	1.5	10
ESR1_27_rs712219	2	1.5384615384615385	26
ESR1_27_rs712219	3	1.3448275862068966	29
ESR1_28_rs722208	1	1.4411764705882353	34
ESR1_28_rs722208	2	1.4444444444444444	27
ESR1_28_rs722208	3	1.5	4
ESR1_29_rs726281	1	1.3823529411764706	34
ESR1_29_rs726281	2	1.5185185185185186	27
ESR1_29_rs726281	3	1.5	4
ESR1_30_rs7450824	1	1.5348837209302326	43
ESR1_30_rs7450824	2	1.2777777777777777	18
ESR1_30_rs7450824	3	1.25	4
ESR1_31_rs7745737	1	1.0	2
ESR1_31_rs7745737	2	1.5	22
ESR1_31_rs7745737	3	1.4390243902439024	41
ESR1_32_rs7752591	1	1.35	20
ESR1_32_rs7752591	2	1.5	28
ESR1_32_rs7752591	3	1.4705882352941178	17
ESR1_33_rs7761133	1	1.3695652173913044	46
ESR1_33_rs7761133	2	1.5625	16
ESR1_33_rs7761133	3	2.0	3
ESR1_34_rs7761846	1	1.4181818181818182	55
ESR1_34_rs7761846	2	1.6	10
ESR1_35_rs851971	1	1.4	5
ESR1_35_rs851971	2	1.3448275862068966	29
ESR1_35_rs851971	3	1.5483870967741935	31
ESR1_36_rs851982	1	1.5	26
ESR1_36_rs851982	2	1.4	30
ESR1_36_rs851982	3	1.4444444444444444	9
ESR1_37_rs851995	1	1.2380952380952381	21
ESR1_37_rs851995	2	1.5384615384615385	26
ESR1_37_rs851995	3	1.5555555555555556	18
ESR1_38_rs9340944	1	2.0	1
ESR1_38_rs9340944	2	1.4285714285714286	14
ESR1_38_rs9340944	3	1.44	50
ESR1_39_rs9371236	1	1.4333333333333333	60
ESR1_39_rs9371236	2	1.6	5
ESR1_40_rs9383939	2	1.5	14
ESR1_40_rs9383939	3	1.4313725490196079	51
ESR1_41_rs9479087	1	1.0	2
ESR1_41_rs9479087	2	1.434782608695652	23
ESR1_41_rs9479087	3	1.475	40
ESR1_42_rs980281	1	1.2307692307692308	13
ESR1_42_rs980281	2	1.5357142857142858	28
ESR1_42_rs980281	3	1.4583333333333333	24
ESR1_43_rs985191	1	1.46	50
ESR1_43_rs985191	2	1.4615384615384615	13
ESR1_43_rs985191	3	1.0	2
ESR1_44_rs985695	1	1.3333333333333333	3
ESR1_44_rs985695	2	1.55	20
ESR1_44_rs985695	3	1.4047619047619047	42
ESR2_1_rs10144225	1	1.4655172413793103	58
ESR2_1_rs10144225	2	1.2857142857142858	7
ESR2_2_rs1256046	1	1.5833333333333333	12
ESR2_2_rs1256046	2	1.5172413793103448	29
ESR2_2_rs1256046	3	1.2916666666666667	24
ESR2_3_rs1256066	2	1.25	4
ESR2_3_rs1256066	3	1.459016393442623	61
ESR2_4_rs1256114	1	1.0	2
ESR2_4_rs1256114	2	1.5	20
ESR2_4_rs1256114	3	1.441860465116279	43
ESR2_5_rs17766755	1	1.1666666666666667	6
ESR2_5_rs17766755	2	1.4166666666666667	36
ESR2_5_rs17766755	3	1.565217391304348	23
ESR2_6_rs1887994	2	1.0769230769230769	13
ESR2_6_rs1887994	3	1.5384615384615385	52
ESR2_7_rs2772163	1	2.0	1
ESR2_7_rs2772163	2	1.4193548387096775	31
ESR2_7_rs2772163	3	1.4545454545454546	33
ESR2_8_rs3020450	1	1.3333333333333333	3
ESR2_8_rs3020450	2	1.4838709677419355	31
ESR2_8_rs3020450	3	1.4193548387096775	31
ESR2_9_rs4365213	1	1.5625	16
ESR2_9_rs4365213	2	1.4242424242424243	33
ESR2_9_rs4365213	3	1.375	16
