# Supplementary material for: A survival of the fittest strategy for the selection of genotypes by which drug responders and non-responders can be predicted in small groups
Source: PLoS One. 2021 Mar 5;16(3):e0246828. doi: 10.1371/journal.pone.0246828 (PMC7935233; doi:10.1371/journal.pone.0246828)
Supplement: S1 Data — (ZIP) [file pone.0246828.s004.zip › coding_sse/xlsx/PP.CD_Lybridos_28_03-2019.xlsx]

## Sheet: PP.CD_Lybridos_28_03-2019
PPN	Derivatie_Lybridos	Volgorde_Derivatie	Dich_LybsPRI.SatisfiedEvents	ADORA2A_nw1_rs3761422	ADRA1A_nw1_rs10093667	ADRA1A_nw2_rs10503801	ADRA1A_nw3_rs1079078	ADRA1A_nw4_rs12543356	ADRA1A_nw5_rs12674917	ADRA1A_nw6_rs13278849	ADRA1A_nw7_rs1442341	ADRA1A_nw8_rs2036107	ADRA1A_nw9_rs2036109	ADRA1A_nw10_rs472151	ADRA1A_nw11_rs4732874	ADRA1A_nw12_rs556793	ADRA1A_nw13_rs573514	ADRA1A_nw14_rs577366	ADRA1A_nw15_rs7842829	ADRA1B_nw2_rs12653825	ADRA1B_nw3_rs2030373	ADRA1B_nw4_rs6884105	ADRA1B_nw5_rs756275	ADRA1B_nw6_rs7718362	ADRA1D_nw1_rs835873	ADRB2_nw1_rs1042717	AR_nw1_rs5919402	COMT_nw1_rs4633	COMT_rs9332377	DBH_nw1_rs129882	DBH_nw2_rs2097628	DBH_nw3_rs2797851	DBH_nw4_rs2873804	DBH_nw5_rs3025422	DBH_nw6_rs5324	DBH_nw7_rs7876027	DRD1_nw1_rs5326	DRD2_nw1_rs1079597	DRD2_nw2_rs2734833	DRD2_nw3_rs4245146	DRD2_nw4_rs4436578	DRD2_nw5_rs4648317	DRD2_nw6_rs4648318	DRD3_nw1_rs16822416	DRD3_nw2_rs2630349	DRD3_nw3_rs3773678	DRD3_nw4_rs963468	HTR1A_nw1_rs358528	HTR1B_nw1_rs10806098
02-0023	1	1	1	3	3	2	2	3	1	2	3	2	2	1	3	2	2	1	2	3	3	3	3	1	3	2	1	3	3	2	1	1	3	1	3	1	3	3	2	2	1	2	2	3	2	2	2	1	2
02-0040	1	3	1	2	3	3	2	3	1	1	3	1	3	1	3	2	2	1	1	2	3	2	2	1	3	3	1	3	3	3	1	2	2	1	3	1	3	3	2	1	1	3	2	3	3	3	2	3	3
02-0073	1	5	1	1	3	3	1	3	1	2	3	1	2	3	3	1	2	2	2	3	3	3	3	1	3	2	1	2	3	3	2	3	1	1	3	1	2	2	3	2	1	3	2	3	3	3	3	2	3
01-0122	1	7	1	2	3	3	2	2	1	1	3	2	2	1	2	2	1	1	2	3	3	3	3	1	2	3	1	2	3	2	1	3	2	1	3	1	3	3	1	2	1	3	1	3	3	3	2	2	3
01-0094	1	9	1	1	3	3	1	3	1	3	3	1	3	3	3	2	1	1	1	3	3	3	3	1	3	3	2	1	3	3	3	3	2	1	3	1	2	3	1	1	1	3	1	3	3	3	2	1	1
01-0105	1	11	1	2	3	3	1	3	1	2	3	1	2	3	3	1	2	1	2	2	3	2	2	1	3	3	1	2	3	2	2	2	2	1	3	1	2	2	2	2	1	3	1	3	3	3	1	3	1
01-0017	1	13	1	1	3	2	2	3	1	2	3	2	2	1	2	2	2	1	2	3	3	3	3	1	2	2	1	2	3	2	1	3	2	1	3	1	3	3	1	1	1	3	1	3	3	3	2	1	3
01-0079	1	15	1	2	3	3	2	3	1	1	3	2	2	2	2	2	2	1	3	2	2	2	3	1	3	1	1	3	2	3	3	3	2	1	3	1	2	3	1	3	1	3	1	3	3	3	2	2	2
01-0099	1	17	1	3	3	3	3	3	1	1	3	1	3	1	3	1	1	1	1	3	3	3	3	1	3	3	1	3	3	2	2	3	1	1	3	1	2	3	2	2	1	2	2	3	3	3	2	2	3
01-0108	1	19	1	2	3	3	1	2	1	3	3	1	2	2	2	2	2	2	2	2	2	2	3	2	3	2	2	2	3	3	2	2	2	1	3	1	3	3	1	2	1	3	1	2	3	3	2	2	3
02-0026	1	21	1	2	3	3	2	3	1	1	3	1	3	2	3	1	2	2	1	3	3	3	3	1	2	3	1	1	3	2	2	3	2	1	3	2	2	3	1	2	1	2	1	3	3	3	2	2	1
02-0036	1	23	1	3	3	3	1	3	1	2	3	3	2	1	2	3	2	1	2	2	2	2	3	1	2	3	1	3	3	3	3	2	2	1	3	1	3	3	1	1	1	3	1	3	3	3	1	2	3
01-0033	1	25	1	1	2	3	1	2	1	1	3	3	2	2	2	3	2	1	2	3	2	2	3	1	3	3	1	2	2	2	1	3	2	1	3	1	3	2	2	2	1	3	1	3	3	3	2	3	3
02-0061	1	27	1	2	3	3	2	3	1	1	1	1	2	2	3	1	1	2	2	1	1	1	3	2	2	1	2	1	3	1	1	3	1	1	3	1	3	3	2	2	1	3	2	3	3	3	3	1	3
01-0021	1	29	1	1	3	3	2	3	1	2	2	2	2	1	3	2	2	1	2	3	3	3	3	1	3	2	2	2	2	3	3	3	1	1	3	1	3	3	2	2	1	2	2	2	3	3	2	3	2
02-0025	1	31	1	2	3	3	2	2	1	1	3	1	2	2	2	1	1	2	2	3	3	3	3	1	3	2	1	3	3	3	2	3	2	1	3	1	3	2	2	2	1	3	1	3	3	2	2	3	3
01-0103	1	33	1	3	3	3	1	2	2	1	2	1	2	3	2	1	3	3	3	2	2	2	3	1	2	3	2	2	2	3	3	3	2	1	3	1	3	3	1	1	1	3	1	2	3	3	3	3	3
01-0001	1	35	1	2	3	3	1	3	1	1	3	1	2	3	3	1	2	2	2	3	3	3	3	1	3	3	2	3	2	2	1	1	3	1	3	1	3	3	2	2	2	3	2	3	3	3	2	3	2
02-0045	1	37	1	3	3	3	1	3	1	2	3	2	2	2	3	2	2	2	2	1	2	1	2	1	3	2	1	1	3	3	2	2	2	1	3	1	3	2	2	3	1	3	1	3	3	3	2	2	3
01-0126	1	39	1	2	2	3	1	3	1	1	3	2	3	3	3	2	2	2	1	2	2	2	3	1	2	2	2	2	2	2	2	2	2	1	3	1	2	2	3	2	2	3	2	3	3	3	2	2	3
02-0070	1	41	1	1	2	3	2	3	1	1	3	2	3	2	3	2	2	1	1	1	1	1	3	1	3	3	1	2	3	3	1	3	3	1	3	1	2	3	1	3	1	3	1	3	3	3	2	2	3
01-0032	1	43	1	2	3	3	3	3	1	1	3	1	1	1	3	1	1	1	3	1	1	1	3	1	2	3	2	1	3	3	2	2	3	1	3	1	2	2	2	3	1	3	1	2	3	3	2	3	2
01-0003	1	45	1	1	3	3	1	2	1	1	3	1	2	3	2	1	2	2	2	3	3	3	3	1	3	3	1	2	2	2	2	3	1	1	3	1	3	3	1	2	1	3	1	3	3	3	2	2	3
02-0028	1	47	1	1	3	3	2	3	1	1	3	1	3	2	3	1	2	2	1	3	3	3	3	1	3	3	1	2	3	2	2	3	2	1	3	1	3	3	1	2	1	3	1	3	3	3	3	2	2
01-0044	1	49	1	3	3	3	1	3	1	3	3	2	3	2	3	2	2	1	1	3	3	3	3	1	2	2	1	1	3	2	1	2	3	1	3	1	3	3	2	2	2	3	2	3	3	3	2	3	2
02-0056	1	51	1	2	3	3	1	3	1	1	3	1	3	3	3	1	2	3	1	2	3	3	3	1	2	2	2	1	3	3	3	3	2	1	3	1	3	3	2	2	2	2	2	3	3	3	3	2	2
02-0060	1	53	1	2	3	3	1	3	1	2	2	2	3	2	3	2	3	2	1	3	2	2	3	1	2	3	1	2	2	3	1	1	3	1	3	1	2	3	2	2	2	2	2	3	2	2	2	2	3
01-0031	1	55	1	3	2	3	1	3	1	1	3	2	3	3	3	2	2	2	1	2	2	2	3	1	3	1	1	3	2	3	1	1	3	1	3	1	3	3	1	2	1	3	1	2	3	3	2	2	3
02-0076	1	57	1	3	2	3	1	3	1	1	3	2	3	3	3	2	2	1	1	3	3	3	3	1	3	3	1	1	3	2	2	3	2	1	3	2	3	3	1	1	1	3	1	3	3	3	2	3	3
02-0020	1	59	1	1	3	2	1	3	1	2	2	2	3	2	3	2	2	2	1	2	3	2	2	1	3	3	1	2	3	2	1	2	2	1	3	1	3	2	2	2	1	2	1	3	3	3	1	1	3
02-0059	1	61	1	1	3	3	1	3	1	2	3	1	2	3	3	1	3	2	2	3	3	3	3	1	3	3	1	2	2	3	2	3	1	1	3	1	3	2	3	3	1	3	2	3	3	3	2	3	2
01-0054	1	63	1	3	3	2	2	2	1	2	3	2	1	1	1	2	2	1	3	2	2	2	3	1	1	3	1	3	3	2	2	2	3	1	3	1	3	3	1	2	1	3	1	3	2	2	3	1	3
01-0068	1	65	1	3	3	3	1	3	1	1	2	1	3	3	3	1	2	3	1	3	3	3	3	1	3	3	1	2	2	2	1	3	2	1	3	1	3	2	2	2	1	3	1	3	3	3	2	2	3
02-0062	1	67	1	1	3	3	2	2	1	2	3	2	1	1	2	2	2	1	3	2	3	3	3	1	2	3	1	2	2	3	2	3	2	1	3	1	2	3	1	1	1	3	1	3	3	2	3	3	2
01-0063	1	69	1	3	3	3	1	2	2	2	3	1	3	3	2	1	2	2	2	2	3	2	2	1	3	2	1	2	3	3	2	2	3	1	3	1	3	3	2	2	1	3	2	3	3	3	3	3	3
02-0064	1	71	1	3	2	3	1	2	1	1	3	2	1	3	1	2	3	2	3	1	1	1	3	1	3	3	1	2	2	3	1	3	2	1	3	1	2	3	1	1	1	3	1	2	3	3	2	1	2
01-0087	1	73	1	2	2	3	1	3	1	1	3	2	3	3	3	2	1	1	1	3	3	2	2	1	3	3	1	1	3	3	2	3	2	1	3	1	3	2	2	3	1	2	1	3	3	3	2	1	3
02-0005	1	75	1	3	3	3	1	2	1	2	3	1	1	3	2	2	1	2	3	2	2	2	3	1	3	3	1	2	3	2	1	3	1	1	3	1	3	3	1	1	1	3	1	3	3	2	2	1	2
01-0018	1	77	2	3	2	3	2	3	1	1	3	2	3	2	3	2	2	1	1	2	3	3	2	1	2	3	1	2	2	3	3	3	1	1	3	1	3	3	2	3	2	2	2	3	3	3	1	3	2
01-0107	1	79	2	3	3	3	2	3	1	1	2	1	1	2	3	1	2	2	3	2	2	2	3	1	3	3	1	2	3	3	2	3	3	1	3	1	3	2	2	3	1	3	1	3	3	3	3	2	3
01-0113	1	81	2	2	3	3	1	3	1	1	2	1	2	3	3	1	2	3	2	3	3	3	3	1	2	3	1	2	3	3	2	3	3	1	3	1	3	2	3	3	2	3	2	2	3	3	3	3	2
01-0037	1	83	2	2	3	3	1	3	1	3	2	1	2	2	3	3	1	1	2	3	3	3	3	1	3	3	2	2	3	3	1	1	3	1	3	1	3	2	2	3	1	3	1	3	3	3	3	3	2
01-0123	1	85	2	2	3	3	1	3	1	1	2	1	3	3	3	1	3	3	1	2	2	2	3	1	2	2	1	1	3	2	2	3	1	1	3	1	3	2	2	2	1	3	1	3	3	3	1	1	3
01-0012	1	87	2	2	3	3	2	3	1	2	2	1	3	1	3	2	1	1	1	2	2	2	3	1	2	3	1	2	3	3	2	2	2	1	3	1	3	2	2	2	1	2	1	3	3	2	2	2	2
02-0042	1	89	2	3	3	2	2	3	1	2	3	2	3	1	3	2	2	1	1	3	3	3	3	1	3	3	2	3	2	3	2	2	2	1	3	1	3	2	3	2	1	2	2	3	3	3	3	2	3
01-0026	1	91	2	3	3	3	1	3	1	2	3	2	3	2	3	2	3	2	1	3	3	3	3	1	3	3	1	2	3	2	1	3	2	1	3	1	3	3	2	1	2	3	2	3	3	3	1	2	2
01-0029	1	93	2	2	3	3	3	3	1	1	3	1	2	1	3	1	1	1	2	3	3	3	3	1	1	3	1	1	2	2	2	3	1	1	3	1	2	3	3	2	2	3	3	3	3	3	2	3	2
01-0035	1	95	2	3	2	3	1	2	1	2	2	2	2	3	2	2	2	2	2	2	3	2	3	1	3	3	1	2	3	3	3	3	2	1	3	1	3	2	3	2	1	1	2	3	3	3	3	2	3
02-0004	1	97	2	3	3	3	1	3	1	3	3	2	3	2	3	3	2	1	2	2	2	2	3	2	3	3	3	2	3	3	3	3	1	1	3	1	3	2	2	2	1	3	1	3	3	3	3	3	3
01-0002	1	99	2	2	3	3	1	3	1	2	2	3	1	1	3	3	2	1	3	2	2	2	3	1	3	2	1	1	3	2	1	3	2	1	3	1	3	3	1	1	1	3	1	3	3	3	1	1	3
01-0111	1	101	2	3	3	3	1	3	1	2	3	1	2	3	3	2	2	2	2	3	3	3	3	1	3	2	2	1	3	3	2	2	2	1	3	1	2	3	3	2	2	2	3	3	3	3	2	3	3
01-0128	1	103	2	2	3	3	1	3	1	2	3	2	3	2	3	3	1	1	1	1	1	1	3	1	3	3	2	3	3	3	3	3	2	1	3	1	3	3	1	1	1	3	1	3	3	2	3	3	2
01-0129	1	105	2	2	3	3	2	1	2	1	3	2	2	1	1	2	1	1	3	3	3	2	2	2	3	2	1	3	3	3	3	3	2	1	3	1	2	3	3	3	2	2	3	3	3	3	3	1	2
02-0081	1	107	2	2	2	3	1	3	1	1	2	2	2	3	3	2	3	2	2	3	3	3	3	1	2	3	1	2	2	3	1	1	3	1	3	1	2	3	3	2	2	3	3	3	2	2	3	2	3
01-0085	1	109	2	3	3	3	1	2	2	2	3	2	3	2	2	2	3	2	2	2	2	2	3	1	3	2	1	1	3	3	2	2	2	1	3	1	2	3	2	2	1	3	1	3	3	3	3	3	3
02-0085	1	111	2	3	2	3	1	2	2	1	3	2	3	2	2	3	3	1	2	1	1	1	3	1	2	3	2	2	1	2	2	2	3	1	3	1	3	3	3	1	1	3	3	3	3	3	2	2	2
02-0010	1	113	2	2	3	2	2	3	1	2	3	2	1	1	2	2	2	1	3	3	3	3	3	1	2	2	1	3	3	3	2	2	2	1	3	1	2	2	2	3	1	2	1	3	3	3	1	1	2
01-0076	1	115	2	1	2	3	1	3	1	2	3	3	2	2	2	3	3	1	2	2	2	2	3	1	3	2	1	1	3	1	1	3	2	1	3	1	2	3	1	2	1	3	1	3	3	3	1	2	3
01-0096	1	117	2	2	3	3	1	2	3	1	3	1	3	3	2	1	2	2	3	2	1	1	3	2	3	3	3	2	2	3	2	3	1	2	3	2	3	3	3	2	1	2	1	3	3	2	3	3	2
02-0057	1	119	2	2	3	3	2	3	1	1	3	1	2	2	3	1	3	2	2	3	3	3	3	1	1	3	1	2	3	3	3	2	3	1	3	1	3	3	2	1	1	3	2	3	3	3	2	3	2
01-0050	1	121	2	2	2	3	1	3	1	1	2	2	2	3	3	2	2	2	2	1	2	1	2	1	2	3	1	2	3	3	2	3	2	1	3	1	3	3	2	3	2	2	2	3	3	3	3	2	2
01-0081	1	123	2	1	3	3	1	2	1	3	3	2	1	2	2	2	3	1	3	3	2	1	2	2	3	3	1	2	2	3	2	1	3	1	3	1	3	3	2	2	2	3	2	3	3	3	2	2	3
01-0082	1	125	2	2	3	3	1	3	1	1	3	2	3	2	3	2	2	2	2	2	3	3	3	1	3	3	1	2	3	2	1	3	3	1	3	1	3	3	1	1	1	3	1	3	3	3	1	2	2
02-0031	1	127	2	3	2	3	1	3	1	1	3	2	3	3	3	2	3	2	1	2	3	1	1	1	3	3	1	2	3	3	2	3	2	1	3	1	3	3	1	1	1	3	1	3	3	3	3	1	2
02-0051	1	129	2	3	3	3	1	3	1	1	3	2	3	2	3	2	2	2	1	3	3	3	3	1	2	3	1	2	2	1	1	3	1	1	3	1	3	3	2	2	1	2	2	3	3	3	2	3	2
02-0034	2	2	1	2	2	3	1	3	1	2	3	2	2	3	3	2	2	1	2	3	3	3	3	1	2	2	1	2	2	3	2	2	2	1	3	1	2	3	1	1	1	3	1	3	3	3	2	2	3
02-0021	2	4	1	2	2	3	1	3	1	1	3	2	2	3	2	2	2	1	2	2	2	2	3	1	2	3	1	2	2	3	3	3	1	1	3	1	3	2	3	2	1	3	2	3	3	3	2	3	2
02-0043	2	6	1	1	3	3	1	3	1	1	3	2	1	2	3	2	1	1	3	1	1	1	3	2	3	3	1	2	3	3	1	3	2	2	3	1	3	3	1	2	1	3	1	3	3	3	2	2	3
01-0046	2	8	1	1	3	3	2	3	1	1	3	1	2	2	3	1	2	2	2	3	3	3	3	1	3	3	3	2	2	3	1	2	2	1	3	1	2	2	2	2	1	3	1	3	3	3	1	2	3
02-0039	2	10	1	2	3	3	3	3	1	1	2	1	3	1	3	1	1	1	1	1	2	1	3	1	3	3	2	2	2	3	2	2	2	1	3	1	3	3	1	1	1	3	1	3	3	3	1	2	3
01-0025	2	12	1	3	3	3	1	3	1	2	3	2	3	2	3	2	3	2	1	3	2	2	3	1	3	3	1	2	3	2	1	2	2	1	3	1	3	3	1	2	1	3	1	3	3	2	3	2	3
01-0097	2	14	1	2	2	3	2	3	1	1	3	2	3	2	3	2	2	1	2	3	3	3	3	1	3	3	1	3	3	3	1	1	3	1	3	1	2	3	2	2	2	3	2	3	3	3	2	2	2
01-0089	2	16	1	2	2	3	1	3	1	1	3	2	3	3	3	2	2	1	1	3	2	2	3	1	3	3	1	1	3	3	2	2	3	1	3	1	3	3	2	1	2	3	2	3	3	3	3	1	2
01-0101	2	18	1	1	2	3	1	3	1	1	2	2	3	3	3	2	2	2	1	2	2	2	3	1	1	3	1	1	3	3	2	2	3	1	3	1	3	2	2	3	1	3	1	3	3	2	2	3	1
02-0067	2	20	1	3	3	3	2	3	1	1	3	1	1	2	3	1	1	2	3	2	3	2	2	1	3	1	2	3	3	3	2	3	1	1	3	1	2	3	3	2	2	3	3	3	3	3	3	2	2
02-0033	2	22	1	3	2	3	2	3	1	2	3	2	3	2	3	2	1	1	1	3	3	3	3	1	2	3	1	1	3	3	2	3	1	1	3	1	3	3	1	1	1	3	1	3	3	3	2	2	2
01-0041	2	24	1	2	3	3	2	2	1	1	3	1	2	2	2	1	2	2	2	2	2	2	3	1	2	3	1	3	3	2	1	3	2	1	3	1	3	3	2	2	2	3	2	3	3	3	3	3	2
01-0093	2	26	1	2	3	3	1	3	1	2	3	2	3	2	3	2	3	2	1	2	2	2	3	1	3	3	1	2	3	2	1	2	2	1	3	1	2	3	1	3	1	3	1	3	3	3	3	1	3
01-0022	2	28	1	2	3	3	1	3	1	2	3	1	3	3	3	2	3	2	1	2	1	1	3	1	3	2	1	3	2	3	2	2	2	1	2	2	3	3	1	2	1	3	1	3	2	2	2	2	3
02-0019	2	30	1	2	3	3	2	2	1	2	3	2	2	1	2	2	2	1	2	2	1	1	3	2	3	3	1	1	3	3	1	3	2	1	3	1	3	2	3	2	2	3	2	3	3	3	1	1	2
01-0048	2	32	1	3	2	3	1	3	1	1	3	3	2	2	3	3	2	1	2	3	3	3	3	1	3	3	1	3	2	2	1	2	3	1	3	1	2	3	2	2	2	2	2	3	3	3	3	2	2
02-0009	2	34	1	1	3	3	1	2	2	2	3	1	3	3	2	2	1	2	2	3	3	3	3	1	3	3	1	2	3	3	1	2	2	1	3	1	3	3	1	2	1	3	1	3	3	3	2	1	3
01-0024	2	36	1	3	2	3	1	3	1	2	3	3	3	2	3	3	3	1	2	2	3	2	3	1	3	2	1	2	2	3	1	3	2	1	3	1	2	2	3	3	1	3	2	2	2	2	3	1	3
01-0124	2	38	1	2	3	3	1	2	2	2	2	2	3	2	2	2	1	2	2	3	3	3	3	1	3	3	1	2	3	2	2	1	3	1	3	1	3	3	3	2	2	3	3	3	3	3	2	1	2
01-0100	2	40	1	1	3	3	1	3	1	1	2	1	3	3	3	1	3	3	1	3	3	3	3	1	3	3	2	3	2	3	2	2	2	1	3	1	3	3	1	2	1	2	1	2	3	3	2	1	3
02-0027	2	42	1	3	3	3	2	3	1	2	2	2	3	1	3	2	2	1	1	3	3	3	3	1	3	3	1	2	3	3	2	3	1	2	3	1	3	2	2	2	1	2	1	3	3	3	3	2	3
01-0092	2	44	1	3	3	3	2	2	1	2	3	2	2	1	2	2	2	1	2	3	3	3	3	1	3	2	1	2	3	2	1	3	1	1	3	1	3	3	2	2	2	2	2	3	3	3	2	2	3
01-0102	2	46	1	3	2	3	1	3	1	1	3	2	2	3	3	2	2	2	2	2	2	2	3	1	3	2	1	2	3	3	1	2	3	1	3	1	3	2	3	3	1	3	2	3	3	3	1	2	1
01-0036	2	48	1	2	3	3	1	2	1	2	3	1	2	2	2	2	1	1	2	2	3	2	2	1	3	3	1	2	2	3	3	3	1	1	3	1	3	3	1	1	1	3	1	3	2	2	2	3	2
01-0120	2	50	1	3	2	3	1	3	1	1	3	3	2	2	2	3	2	1	2	1	3	2	1	1	3	3	1	2	2	1	1	1	3	1	3	1	3	3	2	2	2	3	2	3	2	2	3	1	3
02-0052	2	52	1	3	3	3	2	1	2	2	3	2	2	1	1	2	1	1	3	1	2	1	2	1	3	2	1	2	3	2	2	2	2	1	3	2	2	3	1	1	1	3	1	3	3	3	1	1	2
01-0066	2	54	1	3	3	3	1	3	1	1	3	2	2	2	3	2	1	2	2	1	1	1	3	2	3	3	1	2	2	2	2	2	2	1	3	1	3	2	3	2	2	3	2	3	3	2	2	1	2
01-0075	2	56	1	3	3	3	1	3	1	1	2	2	1	2	3	2	1	2	3	1	2	2	2	1	3	1	2	2	2	3	2	3	1	1	3	1	3	3	2	3	2	2	2	3	3	3	3	2	2
01-0055	2	58	1	2	3	3	3	2	2	1	3	1	3	1	2	1	1	1	2	3	3	3	3	1	2	2	2	2	3	3	2	2	2	1	3	1	3	3	1	1	1	3	1	3	3	3	1	1	2
02-0029	2	60	1	2	2	3	1	2	1	1	3	2	2	3	2	2	2	2	2	2	2	2	3	1	3	3	2	1	3	3	3	3	1	1	3	1	2	3	2	2	1	3	2	3	3	3	1	1	2
01-0004	2	62	1	3	3	3	1	2	1	2	3	1	2	3	2	1	2	3	2	2	2	2	3	1	3	3	2	2	2	3	2	2	2	1	3	1	3	2	2	2	1	2	1	3	3	3	2	3	3
01-0020	2	64	1	2	3	3	2	3	1	1	3	1	2	2	3	1	1	2	2	3	3	3	3	1	3	3	3	2	3	2	1	3	2	1	3	1	2	2	2	3	1	3	1	2	3	3	3	1	3
02-0049	2	66	1	3	3	3	1	3	1	1	2	1	3	3	3	1	2	3	1	3	3	3	3	1	3	3	2	2	2	3	2	2	2	1	3	1	3	3	2	2	2	3	2	3	3	3	1	1	3
01-0130	2	68	1	3	3	3	2	3	1	2	3	2	2	1	3	2	2	1	2	3	3	3	3	1	2	3	1	1	3	3	2	2	3	1	3	1	3	3	2	3	1	2	2	2	3	3	3	2	2
01-0030	2	70	1	1	3	3	2	2	2	2	3	1	3	2	2	2	1	1	2	3	3	3	3	1	3	2	1	3	3	2	1	1	3	1	3	1	3	2	2	3	1	2	1	3	3	3	2	2	1
02-0006	2	72	1	2	3	3	2	2	1	1	3	1	2	2	2	1	2	2	2	2	2	1	2	1	3	2	2	2	2	3	3	1	3	1	3	1	3	3	2	1	1	3	2	3	3	3	2	3	2
01-0090	2	74	1	2	2	3	1	3	1	1	3	2	3	3	3	2	3	2	1	2	3	2	2	1	3	2	1	1	3	3	2	2	3	1	3	1	3	1	3	3	1	3	1	3	3	3	1	3	3
02-0075	2	76	1	1	3	3	1	2	1	1	3	1	2	3	2	1	3	3	2	3	3	1	1	1	3	3	2	1	3	3	2	2	3	1	3	1	2	3	1	3	1	3	1	3	3	3	1	2	3
02-0050	2	78	2	3	3	3	2	3	1	2	3	1	2	2	2	2	2	1	2	2	2	2	3	1	3	2	1	1	3	3	3	3	2	1	3	1	3	2	2	3	1	3	1	3	3	3	1	3	2
01-0132	2	80	2	2	2	3	1	3	1	2	3	2	3	3	3	2	2	2	1	2	3	2	3	1	2	3	2	2	2	2	1	3	2	1	3	1	2	3	1	1	1	3	1	3	3	3	1	2	2
01-0121	2	82	2	3	3	3	3	3	1	1	3	1	3	1	3	1	1	1	1	3	3	3	3	1	2	1	1	3	2	2	2	3	2	1	3	1	2	3	2	2	2	2	2	3	3	3	3	2	1
02-0069	2	84	2	2	2	3	1	3	1	1	3	2	3	3	3	2	2	1	1	3	3	3	3	1	3	2	1	1	3	2	1	3	1	1	3	1	3	2	2	2	1	3	1	3	3	3	1	1	2
01-0084	2	86	2	2	3	3	1	3	1	2	3	2	3	2	3	2	3	2	1	2	3	2	3	1	3	2	1	2	3	2	1	3	2	1	3	1	2	3	2	3	2	3	2	3	3	3	2	2	2
02-0030	2	88	2	3	3	3	2	3	1	1	3	2	3	1	3	2	1	1	1	1	2	2	2	1	3	2	1	1	3	2	1	2	2	1	3	1	3	3	1	1	1	3	1	2	3	3	1	1	3
01-0062	2	90	2	2	3	3	1	1	1	3	3	2	1	1	1	3	2	1	3	3	2	2	3	2	3	2	1	3	3	2	1	3	2	2	3	1	3	1	3	2	1	2	2	3	3	3	2	3	1
02-0048	2	92	2	2	3	3	1	3	1	1	3	2	1	2	3	2	2	2	3	3	3	3	3	1	3	2	1	1	3	3	3	3	2	1	3	1	2	3	2	1	1	3	2	3	3	3	3	2	2
01-0015	2	94	2	2	3	2	1	3	1	2	3	2	3	1	3	3	3	1	1	3	3	3	3	1	3	3	1	3	2	3	2	2	2	1	3	1	2	3	1	1	1	3	1	3	3	3	1	2	3
01-0058	2	96	2	3	3	3	1	3	1	2	3	2	3	2	3	2	1	2	1	3	3	3	3	1	3	3	1	1	3	3	3	3	2	1	3	1	2	3	1	1	1	3	1	3	3	3	3	3	3
01-0071	2	98	2	3	1	3	1	3	1	2	3	3	3	3	3	3	3	1	1	3	3	3	3	1	3	3	3	2	3	3	3	3	2	1	3	1	3	3	1	1	1	3	1	3	3	3	3	1	2
02-0014	2	100	2	3	3	3	2	2	1	1	3	1	1	2	1	1	1	2	3	3	3	3	3	1	2	2	1	3	2	2	2	2	2	1	3	1	2	3	2	2	2	2	2	3	3	3	2	3	2
02-0082	2	102	2	1	3	3	1	3	1	2	2	1	3	2	3	2	2	2	1	3	3	3	3	1	3	3	1	2	3	3	1	1	3	1	3	1	3	3	2	1	1	3	2	2	2	2	3	2	3
02-0079	2	104	2	3	3	3	1	3	1	1	2	1	2	3	3	1	1	2	2	2	3	3	2	1	3	3	2	1	3	3	2	1	3	1	3	1	2	3	1	2	1	3	1	3	2	2	3	2	3
01-0078	2	106	2	3	3	3	2	2	1	2	3	1	2	2	2	1	2	1	2	3	3	3	3	1	3	2	1	1	3	3	1	2	2	1	3	1	3	2	2	2	1	3	1	3	3	3	3	2	3
01-0112	2	108	2	2	3	3	2	2	1	1	2	1	1	2	2	1	1	2	3	1	1	1	3	1	3	3	2	3	2	3	1	2	3	1	3	1	3	2	3	2	2	2	2	3	3	2	2	2	1
02-0003	2	110	2	1	3	3	2	2	1	1	3	1	2	2	2	1	1	2	2	3	3	3	3	1	2	3	1	1	3	3	3	3	2	1	3	1	2	3	1	3	1	2	1	3	3	3	1	2	2
01-0077	2	112	2	2	2	3	2	3	1	1	3	2	3	2	3	2	3	1	1	2	2	2	3	1	3	2	1	1	3	3	3	3	2	1	3	1	3	3	2	2	1	3	2	3	3	3	1	2	1
02-0053	2	114	2	2	2	3	2	2	2	1	3	2	3	2	2	2	2	1	2	3	3	3	3	1	3	1	1	3	3	3	3	3	2	1	3	1	2	2	2	3	1	3	1	3	3	3	2	2	2
01-0053	2	116	2	3	3	3	1	3	1	1	3	1	1	3	3	1	1	3	3	3	3	3	3	1	3	2	2	2	3	3	2	2	3	1	3	1	2	2	2	2	1	3	1	3	3	2	3	2	2
02-0044	2	118	2	3	3	3	1	2	2	3	3	1	3	3	2	1	2	2	3	2	3	1	2	1	2	2	3	3	3	3	3	2	3	1	3	1	3	3	3	2	2	2	2	3	2	2	3	2	2
01-0010	2	120	2	2	3	3	2	3	1	1	2	1	3	2	3	1	1	1	2	2	2	2	3	1	3	3	1	3	2	2	1	2	3	1	3	1	3	3	3	1	2	3	3	3	3	3	3	1	3
01-0008	2	122	2	2	3	3	2	3	1	1	3	1	3	2	3	1	1	2	1	3	3	3	3	1	3	3	1	1	3	3	2	2	3	1	3	1	3	2	2	3	1	3	1	3	3	3	1	2	3
01-0049	2	124	2	1	3	3	2	3	1	2	3	1	3	2	3	1	3	2	1	2	2	2	3	1	3	2	2	1	3	3	1	3	3	1	3	1	3	3	2	2	1	3	2	3	3	3	2	2	1
01-0045	2	126	2	3	2	3	1	1	2	1	3	2	2	3	1	2	2	2	3	2	2	2	3	1	3	3	1	2	3	2	1	3	2	1	3	1	3	3	1	1	1	3	1	3	3	3	3	1	3
02-0002	2	128	2	2	3	3	1	3	1	1	3	1	1	3	1	1	1	2	3	3	3	3	3	1	3	3	2	3	2	3	2	2	3	1	3	1	3	3	2	2	1	2	2	3	3	3	1	3	3
[truncated: 239 more columns]
