# Supplementary material for: A survival of the fittest strategy for the selection of genotypes by which drug responders and non-responders can be predicted in small groups
Source: PLoS One. 2021 Mar 5;16(3):e0246828. doi: 10.1371/journal.pone.0246828 (PMC7935233; doi:10.1371/journal.pone.0246828)
Supplement: S1 Data — (ZIP) [file pone.0246828.s004.zip › Numerical_data_plus_target.xlsx]

## Sheet: Blad1
PPN	Random_LybPRI	Dich_VerLybPRI	Derivatie_Lybridos	Dich_LybsPRI.SatisfiedEvents	ADORA2A_nw1_rs3761422	ADRA1A_nw1_rs10093667	ADRA1A_nw2_rs10503801	ADRA1A_nw3_rs1079078	ADRA1A_nw4_rs12543356	ADRA1A_nw5_rs12674917	ADRA1A_nw6_rs13278849	ADRA1A_nw7_rs1442341	ADRA1A_nw8_rs2036107	ADRA1A_nw9_rs2036109	ADRA1A_nw10_rs472151	ADRA1A_nw11_rs4732874	ADRA1A_nw12_rs556793	ADRA1A_nw13_rs573514	ADRA1A_nw14_rs577366	ADRA1A_nw15_rs7842829	ADRA1B_nw2_rs12653825	ADRA1B_nw3_rs2030373	ADRA1B_nw4_rs6884105	ADRA1B_nw5_rs756275	ADRA1B_nw6_rs7718362	ADRA1D_nw1_rs835873	ADRB2_nw1_rs1042717	AR_nw1_rs5919402	COMT_nw1_rs4633	COMT_rs9332377	DBH_nw1_rs129882	DBH_nw2_rs2097628	DBH_nw3_rs2797851	DBH_nw4_rs2873804	DBH_nw5_rs3025422	DBH_nw6_rs5324	DBH_nw7_rs7876027	DRD1_nw1_rs5326	DRD2_nw1_rs1079597	DRD2_nw2_rs2734833	DRD2_nw3_rs4245146	DRD2_nw4_rs4436578	DRD2_nw5_rs4648317	DRD2_nw6_rs4648318	DRD3_nw1_rs16822416	DRD3_nw2_rs2630349	DRD3_nw3_rs3773678	DRD3_nw4_rs963468	HTR1A_nw1_rs358528
01-0001	2	1	1	1	2	3	3	1	3	1	1	3	1	2	3	3	1	2	2	2	3	3	3	3	1	3	3	2	3	2	2	1	1	3	1	3	1	3	3	2	2	2	3	2	3	3	3	2	3
01-0002	2	1	1	2	2	3	3	1	3	1	2	2	3	1	1	3	3	2	1	3	2	2	2	3	1	3	2	1	1	3	2	1	3	2	1	3	1	3	3	1	1	1	3	1	3	3	3	1	1
01-0003	2	2	1	1	1	3	3	1	2	1	1	3	1	2	3	2	1	2	2	2	3	3	3	3	1	3	3	1	2	2	2	2	3	1	1	3	1	3	3	1	2	1	3	1	3	3	3	2	2
01-0004	1	1	2	1	3	3	3	1	2	1	2	3	1	2	3	2	1	2	3	2	2	2	2	3	1	3	3	2	2	2	3	2	2	2	1	3	1	3	2	2	2	1	2	1	3	3	3	2	3
01-0008	1	2	2	2	2	3	3	2	3	1	1	3	1	3	2	3	1	1	2	1	3	3	3	3	1	3	3	1	1	3	3	2	2	3	1	3	1	3	2	2	3	1	3	1	3	3	3	1	2
01-0010	1	2	2	2	2	3	3	2	3	1	1	2	1	3	2	3	1	1	1	2	2	2	2	3	1	3	3	1	3	2	2	1	2	3	1	3	1	3	3	3	1	2	3	3	3	3	3	3	1
01-0012	2	2	1	2	2	3	3	2	3	1	2	2	1	3	1	3	2	1	1	1	2	2	2	3	1	2	3	1	2	3	3	2	2	2	1	3	1	3	2	2	2	1	2	1	3	3	2	2	2
01-0015	2	2	2	2	2	3	2	1	3	1	2	3	2	3	1	3	3	3	1	1	3	3	3	3	1	3	3	1	3	2	3	2	2	2	1	3	1	2	3	1	1	1	3	1	3	3	3	1	2
01-0017	2	1	1	1	1	3	2	2	3	1	2	3	2	2	1	2	2	2	1	2	3	3	3	3	1	2	2	1	2	3	2	1	3	2	1	3	1	3	3	1	1	1	3	1	3	3	3	2	1
01-0018	1	1	1	2	3	2	3	2	3	1	1	3	2	3	2	3	2	2	1	1	2	3	3	2	1	2	3	1	2	2	3	3	3	1	1	3	1	3	3	2	3	2	2	2	3	3	3	1	3
01-0020	2	1	2	1	2	3	3	2	3	1	1	3	1	2	2	3	1	1	2	2	3	3	3	3	1	3	3	3	2	3	2	1	3	2	1	3	1	2	2	2	3	1	3	1	2	3	3	3	1
01-0021	1	1	1	1	1	3	3	2	3	1	2	2	2	2	1	3	2	2	1	2	3	3	3	3	1	3	2	2	2	2	3	3	3	1	1	3	1	3	3	2	2	1	2	2	2	3	3	2	3
01-0022	1	1	2	1	2	3	3	1	3	1	2	3	1	3	3	3	2	3	2	1	2	1	1	3	1	3	2	1	3	2	3	2	2	2	1	2	2	3	3	1	2	1	3	1	3	2	2	2	2
01-0024	1	1	2	1	3	2	3	1	3	1	2	3	3	3	2	3	3	3	1	2	2	3	2	3	1	3	2	1	2	2	3	1	3	2	1	3	1	2	2	3	3	1	3	2	2	2	2	3	1
01-0025	1	2	2	1	3	3	3	1	3	1	2	3	2	3	2	3	2	3	2	1	3	2	2	3	1	3	3	1	2	3	2	1	2	2	1	3	1	3	3	1	2	1	3	1	3	3	2	3	2
01-0026	1	2	1	2	3	3	3	1	3	1	2	3	2	3	2	3	2	3	2	1	3	3	3	3	1	3	3	1	2	3	2	1	3	2	1	3	1	3	3	2	1	2	3	2	3	3	3	1	2
01-0029	2	1	1	2	2	3	3	3	3	1	1	3	1	2	1	3	1	1	1	2	3	3	3	3	1	1	3	1	1	2	2	2	3	1	1	3	1	2	3	3	2	2	3	3	3	3	3	2	3
01-0030	1	1	2	1	1	3	3	2	2	2	2	3	1	3	2	2	2	1	1	2	3	3	3	3	1	3	2	1	3	3	2	1	1	3	1	3	1	3	2	2	3	1	2	1	3	3	3	2	2
01-0031	2	1	1	1	3	2	3	1	3	1	1	3	2	3	3	3	2	2	2	1	2	2	2	3	1	3	1	1	3	2	3	1	1	3	1	3	1	3	3	1	2	1	3	1	2	3	3	2	2
01-0032	1	1	1	1	2	3	3	3	3	1	1	3	1	1	1	3	1	1	1	3	1	1	1	3	1	2	3	2	1	3	3	2	2	3	1	3	1	2	2	2	3	1	3	1	2	3	3	2	3
01-0033	1	2	1	1	1	2	3	1	2	1	1	3	3	2	2	2	3	2	1	2	3	2	2	3	1	3	3	1	2	2	2	1	3	2	1	3	1	3	2	2	2	1	3	1	3	3	3	2	3
01-0035	2	1	1	2	3	2	3	1	2	1	2	2	2	2	3	2	2	2	2	2	2	3	2	3	1	3	3	1	2	3	3	3	3	2	1	3	1	3	2	3	2	1	1	2	3	3	3	3	2
01-0036	1	2	2	1	2	3	3	1	2	1	2	3	1	2	2	2	2	1	1	2	2	3	2	2	1	3	3	1	2	2	3	3	3	1	1	3	1	3	3	1	1	1	3	1	3	2	2	2	3
01-0037	2	2	1	2	2	3	3	1	3	1	3	2	1	2	2	3	3	1	1	2	3	3	3	3	1	3	3	2	2	3	3	1	1	3	1	3	1	3	2	2	3	1	3	1	3	3	3	3	3
01-0041	1	1	2	1	2	3	3	2	2	1	1	3	1	2	2	2	1	2	2	2	2	2	2	3	1	2	3	1	3	3	2	1	3	2	1	3	1	3	3	2	2	2	3	2	3	3	3	3	3
01-0044	1	1	1	1	3	3	3	1	3	1	3	3	2	3	2	3	2	2	1	1	3	3	3	3	1	2	2	1	1	3	2	1	2	3	1	3	1	3	3	2	2	2	3	2	3	3	3	2	3
01-0045	2	2	2	2	3	2	3	1	1	2	1	3	2	2	3	1	2	2	2	3	2	2	2	3	1	3	3	1	2	3	2	1	3	2	1	3	1	3	3	1	1	1	3	1	3	3	3	3	1
01-0046	2	1	2	1	1	3	3	2	3	1	1	3	1	2	2	3	1	2	2	2	3	3	3	3	1	3	3	3	2	2	3	1	2	2	1	3	1	2	2	2	2	1	3	1	3	3	3	1	2
01-0048	1	1	2	1	3	2	3	1	3	1	1	3	3	2	2	3	3	2	1	2	3	3	3	3	1	3	3	1	3	2	2	1	2	3	1	3	1	2	3	2	2	2	2	2	3	3	3	3	2
01-0049	1	2	2	2	1	3	3	2	3	1	2	3	1	3	2	3	1	3	2	1	2	2	2	3	1	3	2	2	1	3	3	1	3	3	1	3	1	3	3	2	2	1	3	2	3	3	3	2	2
01-0050	2	2	1	2	2	2	3	1	3	1	1	2	2	2	3	3	2	2	2	2	1	2	1	2	1	2	3	1	2	3	3	2	3	2	1	3	1	3	3	2	3	2	2	2	3	3	3	3	2
01-0053	2	1	2	2	3	3	3	1	3	1	1	3	1	1	3	3	1	1	3	3	3	3	3	3	1	3	2	2	2	3	3	2	2	3	1	3	1	2	2	2	2	1	3	1	3	3	2	3	2
01-0054	2	1	1	1	3	3	2	2	2	1	2	3	2	1	1	1	2	2	1	3	2	2	2	3	1	1	3	1	3	3	2	2	2	3	1	3	1	3	3	1	2	1	3	1	3	2	2	3	1
01-0055	2	1	2	1	2	3	3	3	2	2	1	3	1	3	1	2	1	1	1	2	3	3	3	3	1	2	2	2	2	3	3	2	2	2	1	3	1	3	3	1	1	1	3	1	3	3	3	1	1
01-0058	1	2	2	2	3	3	3	1	3	1	2	3	2	3	2	3	2	1	2	1	3	3	3	3	1	3	3	1	1	3	3	3	3	2	1	3	1	2	3	1	1	1	3	1	3	3	3	3	3
01-0062	2	2	2	2	2	3	3	1	1	1	3	3	2	1	1	1	3	2	1	3	3	2	2	3	2	3	2	1	3	3	2	1	3	2	2	3	1	3	1	3	2	1	2	2	3	3	3	2	3
01-0063	2	2	1	1	3	3	3	1	2	2	2	3	1	3	3	2	1	2	2	2	2	3	2	2	1	3	2	1	2	3	3	2	2	3	1	3	1	3	3	2	2	1	3	2	3	3	3	3	3
01-0066	2	1	2	1	3	3	3	1	3	1	1	3	2	2	2	3	2	1	2	2	1	1	1	3	2	3	3	1	2	2	2	2	2	2	1	3	1	3	2	3	2	2	3	2	3	3	2	2	1
01-0068	1	1	1	1	3	3	3	1	3	1	1	2	1	3	3	3	1	2	3	1	3	3	3	3	1	3	3	1	2	2	2	1	3	2	1	3	1	3	2	2	2	1	3	1	3	3	3	2	2
01-0071	2	1	2	2	3	1	3	1	3	1	2	3	3	3	3	3	3	3	1	1	3	3	3	3	1	3	3	3	2	3	3	3	3	2	1	3	1	3	3	1	1	1	3	1	3	3	3	3	1
01-0075	2	1	2	1	3	3	3	1	3	1	1	2	2	1	2	3	2	1	2	3	1	2	2	2	1	3	1	2	2	2	3	2	3	1	1	3	1	3	3	2	3	2	2	2	3	3	3	3	2
01-0076	2	1	1	2	1	2	3	1	3	1	2	3	3	2	2	2	3	3	1	2	2	2	2	3	1	3	2	1	1	3	1	1	3	2	1	3	1	2	3	1	2	1	3	1	3	3	3	1	2
01-0077	1	1	2	2	2	2	3	2	3	1	1	3	2	3	2	3	2	3	1	1	2	2	2	3	1	3	2	1	1	3	3	3	3	2	1	3	1	3	3	2	2	1	3	2	3	3	3	1	2
01-0078	1	2	2	2	3	3	3	2	2	1	2	3	1	2	2	2	1	2	1	2	3	3	3	3	1	3	2	1	1	3	3	1	2	2	1	3	1	3	2	2	2	1	3	1	3	3	3	3	2
01-0079	1	1	1	1	2	3	3	2	3	1	1	3	2	2	2	2	2	2	1	3	2	2	2	3	1	3	1	1	3	2	3	3	3	2	1	3	1	2	3	1	3	1	3	1	3	3	3	2	2
01-0081	2	2	1	2	1	3	3	1	2	1	3	3	2	1	2	2	2	3	1	3	3	2	1	2	2	3	3	1	2	2	3	2	1	3	1	3	1	3	3	2	2	2	3	2	3	3	3	2	2
01-0082	1	2	1	2	2	3	3	1	3	1	1	3	2	3	2	3	2	2	2	2	2	3	3	3	1	3	3	1	2	3	2	1	3	3	1	3	1	3	3	1	1	1	3	1	3	3	3	1	2
01-0084	1	2	2	2	2	3	3	1	3	1	2	3	2	3	2	3	2	3	2	1	2	3	2	3	1	3	2	1	2	3	2	1	3	2	1	3	1	2	3	2	3	2	3	2	3	3	3	2	2
01-0085	2	2	1	2	3	3	3	1	2	2	2	3	2	3	2	2	2	3	2	2	2	2	2	3	1	3	2	1	1	3	3	2	2	2	1	3	1	2	3	2	2	1	3	1	3	3	3	3	3
01-0087	1	1	1	1	2	2	3	1	3	1	1	3	2	3	3	3	2	1	1	1	3	3	2	2	1	3	3	1	1	3	3	2	3	2	1	3	1	3	2	2	3	1	2	1	3	3	3	2	1
01-0089	1	1	2	1	2	2	3	1	3	1	1	3	2	3	3	3	2	2	1	1	3	2	2	3	1	3	3	1	1	3	3	2	2	3	1	3	1	3	3	2	1	2	3	2	3	3	3	3	1
01-0090	2	1	2	1	2	2	3	1	3	1	1	3	2	3	3	3	2	3	2	1	2	3	2	2	1	3	2	1	1	3	3	2	2	3	1	3	1	3	1	3	3	1	3	1	3	3	3	1	3
01-0092	1	2	2	1	3	3	3	2	2	1	2	3	2	2	1	2	2	2	1	2	3	3	3	3	1	3	2	1	2	3	2	1	3	1	1	3	1	3	3	2	2	2	2	2	3	3	3	2	2
01-0093	1	1	2	1	2	3	3	1	3	1	2	3	2	3	2	3	2	3	2	1	2	2	2	3	1	3	3	1	2	3	2	1	2	2	1	3	1	2	3	1	3	1	3	1	3	3	3	3	1
01-0094	2	1	1	1	1	3	3	1	3	1	3	3	1	3	3	3	2	1	1	1	3	3	3	3	1	3	3	2	1	3	3	3	3	2	1	3	1	2	3	1	1	1	3	1	3	3	3	2	1
01-0096	2	2	1	2	2	3	3	1	2	3	1	3	1	3	3	2	1	2	2	3	2	1	1	3	2	3	3	3	2	2	3	2	3	1	2	3	2	3	3	3	2	1	2	1	3	3	2	3	3
01-0097	2	1	2	1	2	2	3	2	3	1	1	3	2	3	2	3	2	2	1	2	3	3	3	3	1	3	3	1	3	3	3	1	1	3	1	3	1	2	3	2	2	2	3	2	3	3	3	2	2
01-0099	1	1	1	1	3	3	3	3	3	1	1	3	1	3	1	3	1	1	1	1	3	3	3	3	1	3	3	1	3	3	2	2	3	1	1	3	1	2	3	2	2	1	2	2	3	3	3	2	2
01-0100	2	2	2	1	1	3	3	1	3	1	1	2	1	3	3	3	1	3	3	1	3	3	3	3	1	3	3	2	3	2	3	2	2	2	1	3	1	3	3	1	2	1	2	1	2	3	3	2	1
01-0101	1	1	2	1	1	2	3	1	3	1	1	2	2	3	3	3	2	2	2	1	2	2	2	3	1	1	3	1	1	3	3	2	2	3	1	3	1	3	2	2	3	1	3	1	3	3	2	2	3
01-0102	1	2	2	1	3	2	3	1	3	1	1	3	2	2	3	3	2	2	2	2	2	2	2	3	1	3	2	1	2	3	3	1	2	3	1	3	1	3	2	3	3	1	3	2	3	3	3	1	2
01-0103	1	1	1	1	3	3	3	1	2	2	1	2	1	2	3	2	1	3	3	3	2	2	2	3	1	2	3	2	2	2	3	3	3	2	1	3	1	3	3	1	1	1	3	1	2	3	3	3	3
01-0105	1	1	1	1	2	3	3	1	3	1	2	3	1	2	3	3	1	2	1	2	2	3	2	2	1	3	3	1	2	3	2	2	2	2	1	3	1	2	2	2	2	1	3	1	3	3	3	1	3
01-0107	2	2	1	2	3	3	3	2	3	1	1	2	1	1	2	3	1	2	2	3	2	2	2	3	1	3	3	1	2	3	3	2	3	3	1	3	1	3	2	2	3	1	3	1	3	3	3	3	2
01-0108	2	1	1	1	2	3	3	1	2	1	3	3	1	2	2	2	2	2	2	2	2	2	2	3	2	3	2	2	2	3	3	2	2	2	1	3	1	3	3	1	2	1	3	1	2	3	3	2	2
01-0111	2	2	1	2	3	3	3	1	3	1	2	3	1	2	3	3	2	2	2	2	3	3	3	3	1	3	2	2	1	3	3	2	2	2	1	3	1	2	3	3	2	2	2	3	3	3	3	2	3
01-0112	2	2	2	2	2	3	3	2	2	1	1	2	1	1	2	2	1	1	2	3	1	1	1	3	1	3	3	2	3	2	3	1	2	3	1	3	1	3	2	3	2	2	2	2	3	3	2	2	2
01-0113	2	1	1	2	2	3	3	1	3	1	1	2	1	2	3	3	1	2	3	2	3	3	3	3	1	2	3	1	2	3	3	2	3	3	1	3	1	3	2	3	3	2	3	2	2	3	3	3	3
01-0120	2	1	2	1	3	2	3	1	3	1	1	3	3	2	2	2	3	2	1	2	1	3	2	1	1	3	3	1	2	2	1	1	1	3	1	3	1	3	3	2	2	2	3	2	3	2	2	3	1
01-0121	2	2	2	2	3	3	3	3	3	1	1	3	1	3	1	3	1	1	1	1	3	3	3	3	1	2	1	1	3	2	2	2	3	2	1	3	1	2	3	2	2	2	2	2	3	3	3	3	2
01-0122	2	1	1	1	2	3	3	2	2	1	1	3	2	2	1	2	2	1	1	2	3	3	3	3	1	2	3	1	2	3	2	1	3	2	1	3	1	3	3	1	2	1	3	1	3	3	3	2	2
01-0123	1	2	1	2	2	3	3	1	3	1	1	2	1	3	3	3	1	3	3	1	2	2	2	3	1	2	2	1	1	3	2	2	3	1	1	3	1	3	2	2	2	1	3	1	3	3	3	1	1
01-0124	1	1	2	1	2	3	3	1	2	2	2	2	2	3	2	2	2	1	2	2	3	3	3	3	1	3	3	1	2	3	2	2	1	3	1	3	1	3	3	3	2	2	3	3	3	3	3	2	1
01-0126	1	2	1	1	2	2	3	1	3	1	1	3	2	3	3	3	2	2	2	1	2	2	2	3	1	2	2	2	2	2	2	2	2	2	1	3	1	2	2	3	2	2	3	2	3	3	3	2	2
01-0128	1	1	1	2	2	3	3	1	3	1	2	3	2	3	2	3	3	1	1	1	1	1	1	3	1	3	3	2	3	3	3	3	3	2	1	3	1	3	3	1	1	1	3	1	3	3	2	3	3
01-0129	2	2	1	2	2	3	3	2	1	2	1	3	2	2	1	1	2	1	1	3	3	3	2	2	2	3	2	1	3	3	3	3	3	2	1	3	1	2	3	3	3	2	2	3	3	3	3	3	1
01-0130	2	2	2	1	3	3	3	2	3	1	2	3	2	2	1	3	2	2	1	2	3	3	3	3	1	2	3	1	1	3	3	2	2	3	1	3	1	3	3	2	3	1	2	2	2	3	3	3	2
01-0132	1	1	2	2	2	2	3	1	3	1	2	3	2	3	3	3	2	2	2	1	2	3	2	3	1	2	3	2	2	2	2	1	3	2	1	3	1	2	3	1	1	1	3	1	3	3	3	1	2
02-0002	1	2	2	2	2	3	3	1	3	1	1	3	1	1	3	1	1	1	2	3	3	3	3	3	1	3	3	2	3	2	3	2	2	3	1	3	1	3	3	2	2	1	2	2	3	3	3	1	3
02-0003	1	2	2	2	1	3	3	2	2	1	1	3	1	2	2	2	1	1	2	2	3	3	3	3	1	2	3	1	1	3	3	3	3	2	1	3	1	2	3	1	3	1	2	1	3	3	3	1	2
02-0004	2	1	1	2	3	3	3	1	3	1	3	3	2	3	2	3	3	2	1	2	2	2	2	3	2	3	3	3	2	3	3	3	3	1	1	3	1	3	2	2	2	1	3	1	3	3	3	3	3
02-0005	2	1	1	1	3	3	3	1	2	1	2	3	1	1	3	2	2	1	2	3	2	2	2	3	1	3	3	1	2	3	2	1	3	1	1	3	1	3	3	1	1	1	3	1	3	3	2	2	1
02-0006	1	1	2	1	2	3	3	2	2	1	1	3	1	2	2	2	1	2	2	2	2	2	1	2	1	3	2	2	2	2	3	3	1	3	1	3	1	3	3	2	1	1	3	2	3	3	3	2	3
02-0009	1	1	2	1	1	3	3	1	2	2	2	3	1	3	3	2	2	1	2	2	3	3	3	3	1	3	3	1	2	3	3	1	2	2	1	3	1	3	3	1	2	1	3	1	3	3	3	2	1
02-0010	2	1	1	2	2	3	2	2	3	1	2	3	2	1	1	2	2	2	1	3	3	3	3	3	1	2	2	1	3	3	3	2	2	2	1	3	1	2	2	2	3	1	2	1	3	3	3	1	1
02-0014	2	2	2	2	3	3	3	2	2	1	1	3	1	1	2	1	1	1	2	3	3	3	3	3	1	2	2	1	3	2	2	2	2	2	1	3	1	2	3	2	2	2	2	2	3	3	3	2	3
02-0019	1	2	2	1	2	3	3	2	2	1	2	3	2	2	1	2	2	2	1	2	2	1	1	3	2	3	3	1	1	3	3	1	3	2	1	3	1	3	2	3	2	2	3	2	3	3	3	1	1
02-0020	2	1	1	1	1	3	2	1	3	1	2	2	2	3	2	3	2	2	2	1	2	3	2	2	1	3	3	1	2	3	2	1	2	2	1	3	1	3	2	2	2	1	2	1	3	3	3	1	1
02-0021	1	1	2	1	2	2	3	1	3	1	1	3	2	2	3	2	2	2	1	2	2	2	2	3	1	2	3	1	2	2	3	3	3	1	1	3	1	3	2	3	2	1	3	2	3	3	3	2	3
02-0023	1	2	1	1	3	3	2	2	3	1	2	3	2	2	1	3	2	2	1	2	3	3	3	3	1	3	2	1	3	3	2	1	1	3	1	3	1	3	3	2	2	1	2	2	3	2	2	2	1
02-0025	1	2	1	1	2	3	3	2	2	1	1	3	1	2	2	2	1	1	2	2	3	3	3	3	1	3	2	1	3	3	3	2	3	2	1	3	1	3	2	2	2	1	3	1	3	3	2	2	3
02-0026	1	2	1	1	2	3	3	2	3	1	1	3	1	3	2	3	1	2	2	1	3	3	3	3	1	2	3	1	1	3	2	2	3	2	1	3	2	2	3	1	2	1	2	1	3	3	3	2	2
02-0027	1	2	2	1	3	3	3	2	3	1	2	2	2	3	1	3	2	2	1	1	3	3	3	3	1	3	3	1	2	3	3	2	3	1	2	3	1	3	2	2	2	1	2	1	3	3	3	3	2
02-0028	2	1	1	1	1	3	3	2	3	1	1	3	1	3	2	3	1	2	2	1	3	3	3	3	1	3	3	1	2	3	2	2	3	2	1	3	1	3	3	1	2	1	3	1	3	3	3	3	2
02-0029	2	2	2	1	2	2	3	1	2	1	1	3	2	2	3	2	2	2	2	2	2	2	2	3	1	3	3	2	1	3	3	3	3	1	1	3	1	2	3	2	2	1	3	2	3	3	3	1	1
02-0030	2	1	2	2	3	3	3	2	3	1	1	3	2	3	1	3	2	1	1	1	1	2	2	2	1	3	2	1	1	3	2	1	2	2	1	3	1	3	3	1	1	1	3	1	2	3	3	1	1
02-0031	1	2	1	2	3	2	3	1	3	1	1	3	2	3	3	3	2	3	2	1	2	3	1	1	1	3	3	1	2	3	3	2	3	2	1	3	1	3	3	1	1	1	3	1	3	3	3	3	1
02-0033	1	1	2	1	3	2	3	2	3	1	2	3	2	3	2	3	2	1	1	1	3	3	3	3	1	2	3	1	1	3	3	2	3	1	1	3	1	3	3	1	1	1	3	1	3	3	3	2	2
02-0034	1	1	2	1	2	2	3	1	3	1	2	3	2	2	3	3	2	2	1	2	3	3	3	3	1	2	2	1	2	2	3	2	2	2	1	3	1	2	3	1	1	1	3	1	3	3	3	2	2
02-0036	2	1	1	1	3	3	3	1	3	1	2	3	3	2	1	2	3	2	1	2	2	2	2	3	1	2	3	1	3	3	3	3	2	2	1	3	1	3	3	1	1	1	3	1	3	3	3	1	2
02-0039	2	1	2	1	2	3	3	3	3	1	1	2	1	3	1	3	1	1	1	1	1	2	1	3	1	3	3	2	2	2	3	2	2	2	1	3	1	3	3	1	1	1	3	1	3	3	3	1	2
02-0040	1	1	1	1	2	3	3	2	3	1	1	3	1	3	1	3	2	2	1	1	2	3	2	2	1	3	3	1	3	3	3	1	2	2	1	3	1	3	3	2	1	1	3	2	3	3	3	2	3
02-0042	1	1	1	2	3	3	2	2	3	1	2	3	2	3	1	3	2	2	1	1	3	3	3	3	1	3	3	2	3	2	3	2	2	2	1	3	1	3	2	3	2	1	2	2	3	3	3	3	2
02-0043	2	1	2	1	1	3	3	1	3	1	1	3	2	1	2	3	2	1	1	3	1	1	1	3	2	3	3	1	2	3	3	1	3	2	2	3	1	3	3	1	2	1	3	1	3	3	3	2	2
02-0044	1	2	2	2	3	3	3	1	2	2	3	3	1	3	3	2	1	2	2	3	2	3	1	2	1	2	2	3	3	3	3	3	2	3	1	3	1	3	3	3	2	2	2	2	3	2	2	3	2
02-0045	2	1	1	1	3	3	3	1	3	1	2	3	2	2	2	3	2	2	2	2	1	2	1	2	1	3	2	1	1	3	3	2	2	2	1	3	1	3	2	2	3	1	3	1	3	3	3	2	2
02-0048	2	2	2	2	2	3	3	1	3	1	1	3	2	1	2	3	2	2	2	3	3	3	3	3	1	3	2	1	1	3	3	3	3	2	1	3	1	2	3	2	1	1	3	2	3	3	3	3	2
02-0049	2	1	2	1	3	3	3	1	3	1	1	2	1	3	3	3	1	2	3	1	3	3	3	3	1	3	3	2	2	2	3	2	2	2	1	3	1	3	3	2	2	2	3	2	3	3	3	1	1
02-0050	1	2	2	2	3	3	3	2	3	1	2	3	1	2	2	2	2	2	1	2	2	2	2	3	1	3	2	1	1	3	3	3	3	2	1	3	1	3	2	2	3	1	3	1	3	3	3	1	3
02-0051	1	1	1	2	3	3	3	1	3	1	1	3	2	3	2	3	2	2	2	1	3	3	3	3	1	2	3	1	2	2	1	1	3	1	1	3	1	3	3	2	2	1	2	2	3	3	3	2	3
02-0052	1	1	2	1	3	3	3	2	1	2	2	3	2	2	1	1	2	1	1	3	1	2	1	2	1	3	2	1	2	3	2	2	2	2	1	3	2	2	3	1	1	1	3	1	3	3	3	1	1
02-0053	2	2	2	2	2	2	3	2	2	2	1	3	2	3	2	2	2	2	1	2	3	3	3	3	1	3	1	1	3	3	3	3	3	2	1	3	1	2	2	2	3	1	3	1	3	3	3	2	2
02-0056	2	1	1	1	2	3	3	1	3	1	1	3	1	3	3	3	1	2	3	1	2	3	3	3	1	2	2	2	1	3	3	3	3	2	1	3	1	3	3	2	2	2	2	2	3	3	3	3	2
02-0057	1	2	1	2	2	3	3	2	3	1	1	3	1	2	2	3	1	3	2	2	3	3	3	3	1	1	3	1	2	3	3	3	2	3	1	3	1	3	3	2	1	1	3	2	3	3	3	2	3
02-0059	1	1	1	1	1	3	3	1	3	1	2	3	1	2	3	3	1	3	2	2	3	3	3	3	1	3	3	1	2	2	3	2	3	1	1	3	1	3	2	3	3	1	3	2	3	3	3	2	3
02-0060	1	2	1	1	2	3	3	1	3	1	2	2	2	3	2	3	2	3	2	1	3	2	2	3	1	2	3	1	2	2	3	1	1	3	1	3	1	2	3	2	2	2	2	2	3	2	2	2	2
02-0061	2	2	1	1	2	3	3	2	3	1	1	1	1	2	2	3	1	1	2	2	1	1	1	3	2	2	1	2	1	3	1	1	3	1	1	3	1	3	3	2	2	1	3	2	3	3	3	3	1
02-0062	1	2	1	1	1	3	3	2	2	1	2	3	2	1	1	2	2	2	1	3	2	3	3	3	1	2	3	1	2	2	3	2	3	2	1	3	1	2	3	1	1	1	3	1	3	3	2	3	3
02-0064	2	2	1	1	3	2	3	1	2	1	1	3	2	1	3	1	2	3	2	3	1	1	1	3	1	3	3	1	2	2	3	1	3	2	1	3	1	2	3	1	1	1	3	1	2	3	3	2	1
02-0067	1	2	2	1	3	3	3	2	3	1	1	3	1	1	2	3	1	1	2	3	2	3	2	2	1	3	1	2	3	3	3	2	3	1	1	3	1	2	3	3	2	2	3	3	3	3	3	3	2
02-0069	2	2	2	2	2	2	3	1	3	1	1	3	2	3	3	3	2	2	1	1	3	3	3	3	1	3	2	1	1	3	2	1	3	1	1	3	1	3	2	2	2	1	3	1	3	3	3	1	1
02-0070	1	1	1	1	1	2	3	2	3	1	1	3	2	3	2	3	2	2	1	1	1	1	1	3	1	3	3	1	2	3	3	1	3	3	1	3	1	2	3	1	3	1	3	1	3	3	3	2	2
02-0073	2	1	1	1	1	3	3	1	3	1	2	3	1	2	3	3	1	2	2	2	3	3	3	3	1	3	2	1	2	3	3	2	3	1	1	3	1	2	2	3	2	1	3	2	3	3	3	3	2
02-0075	1	1	2	1	1	3	3	1	2	1	1	3	1	2	3	2	1	3	3	2	3	3	1	1	1	3	3	2	1	3	3	2	2	3	1	3	1	2	3	1	3	1	3	1	3	3	3	1	2
02-0076	1	1	1	1	3	2	3	1	3	1	1	3	2	3	3	3	2	2	1	1	3	3	3	3	1	3	3	1	1	3	2	2	3	2	1	3	2	3	3	1	1	1	3	1	3	3	3	2	3
02-0079	2	1	2	2	3	3	3	1	3	1	1	2	1	2	3	3	1	1	2	2	2	3	3	2	1	3	3	2	1	3	3	2	1	3	1	3	1	2	3	1	2	1	3	1	3	2	2	3	2
02-0081	2	2	1	2	2	2	3	1	3	1	1	2	2	2	3	3	2	3	2	2	3	3	3	3	1	2	3	1	2	2	3	1	1	3	1	3	1	2	3	3	2	2	3	3	3	2	2	3	2
02-0082	2	2	2	2	1	3	3	1	3	1	2	2	1	3	2	3	2	2	2	1	3	3	3	3	1	3	3	1	2	3	3	1	1	3	1	3	1	3	3	2	1	1	3	2	2	2	2	3	2
02-0085	2	2	1	2	3	2	3	1	2	2	1	3	2	3	2	2	3	3	1	2	1	1	1	3	1	2	3	2	2	1	2	2	2	3	1	3	1	3	3	3	1	1	3	3	3	3	3	2	2
[truncated: 240 more columns]
