# Supplementary material for: A survival of the fittest strategy for the selection of genotypes by which drug responders and non-responders can be predicted in small groups
Source: PLoS One. 2021 Mar 5;16(3):e0246828. doi: 10.1371/journal.pone.0246828 (PMC7935233; doi:10.1371/journal.pone.0246828)
Supplement: S1 Data — (ZIP) [file pone.0246828.s004.zip › ROC analyses and figures/CDx 2.0.xlsx]

## Sheet: wd sexual desire
		SSE
		Mean	SE
T+S non-responders	Estimated baseline	2.5352	0.19943
	PRI	4.2817	0.30633
	T+S	3.3803	0.33228
T+S responders	Estimated baseline	2.0294	0.22071
	PRI	2.7353	0.27126
	T+S	5.3235	0.37153

## Sheet: Blad1
		Number of SSEs
		Mean	SE
T+S non-responders	Estimated baseline	2.5352	0.19943
	PRI	4.2817	0.30633
	T+S	3.3803	0.33228
T+S responders	Estimated baseline	2.0294	0.22071
	PRI	2.7353	0.27126
	T+S	5.3235	0.37153
		Number of SSEs
		Mean	SE
T+S non-responders	PRI	4.2817	0.30633
	T+S	3.3803	0.33228
T+S responders	PRI	2.7353	0.27126
	T+S	5.3235	0.37153

## Sheet: Lyb responders
Paired Samples Statistics							Differences
Dich_SNP_Lybrido = 2			Mean	N	SD	SEM	Mean	SD	SEM	t	Sig. (2-tailed)			Lybrido (T+S) ∆ SSE in T+S responders
2	Pair 1	Estimated_SSE_BLE_2	1.6471	68	1.37965	0.16731							US Ph2B Change vs. Baseline	1.87	0.46
		Lyb.SatisfiedEvents_Yes.imp_4W	5.3235	68	3.06371	0.37153	-3.67647	2.84128	0.34456	-10.67	0		CDx 1.0 Change vs. predicted baseline	3.1194	0.39302
	Pair 2	PRI.SatisfiedEvents_Yes.Imp.4w	2.7353	68	2.23685	0.27126							CDx 1.0 Change vs PRI	1.64179	0.41222
		Lyb.SatisfiedEvents_Yes.imp_4W	5.3235	68	3.06371	0.37153	-2.58824	2.80849	0.34058	-7.6	0		CDx 2.0 Change vs. predicted baseline	3.67647	0.34456
	Pair 3	Pla.SatisfiedEvents_Yes.imp.4w	4.2353	68	2.90197	0.35192							CDx 2.0 Change vs PRI	2.58824	0.34058
		Lyb.SatisfiedEvents_Yes.imp_4W	5.3235	68	3.06371	0.37153	-1.08824	3.3933	0.4115	-2.645	0.01
													CDx 2.0 Change vs PRI	1.23529	0.3405
Paired Samples Statistics							Differences
Dich_SNP_Lybrido = 2			Mean	N	SD	SEM	Mean	SD	SEM	t	Sig. (2-tailed)
	Pair 1	Estimated_SSE_BLE_2	1.6471	68	1.37965	0.16731
		Lybs.SatisfiedEvents_Yes.imp_4W	3.9706	68	3.02216	0.36649	-2.32353	2.94447	0.35707	-6.507	0		BLE vs. T+B	2.32353	0.35707
	Pair 2	PRI.SatisfiedEvents_Yes.Imp.4w	2.7353	68	2.23685	0.27126							PRI vs. T+B	1.23529	0.3405
		Lybs.SatisfiedEvents_Yes.imp_4W	3.9706	68	3.02216	0.36649	-1.23529	2.80787	0.3405	-3.628	0.001		Pla vs. T+B	-0.26471	0.46076
	Pair 3	Pla.SatisfiedEvents_Yes.imp.4w	4.2353	68	2.90197	0.35192
		Lybs.SatisfiedEvents_Yes.imp_4W	3.9706	68	3.02216	0.36649	0.26471	3.79952	0.46076	0.574	0.568

## Sheet: Lybs responders (2)
Paired Samples Statistics							Differences
Dich_SNP_Lybridos = 2			Mean	N	SD	SEM	Mean	SD	SEM	t	Sig. (2-tailed)			Lybrido (T+S) ∆ SSE in T+S responders
2	Pair 1	Estimated_SSE_BLE_2	2.1774	62	1.71325	0.21758							US Ph2B Change vs. Baseline	1.18	0.25
		Lybs.SatisfiedEvents_Yes.imp_4W	5.7742	62	2.9444	0.37394	-3.59677	2.79026	0.35436	-10.15	0		CDx 1.0 Change vs. predicted baseline	2.63889	0.36542
	Pair 2	PRI.SatisfiedEvents_Yes.Imp.4w	3.0968	62	2.42061	0.30742							CDx 1.0 Change vs PRI	1.36	0.37284
		Lybs.SatisfiedEvents_Yes.imp_4W	5.7742	62	2.9444	0.37394	-2.67742	2.85022	0.36198	-7.397	0		CDx 2.0 Change vs. predicted baseline	3.59677	0.35436
	Pair 3	Pla.SatisfiedEvents_Yes.imp.4w	4.3871	62	2.87074	0.36458							CDx 2.0 Change vs PRI	2.67742	0.36198
		Lybs.SatisfiedEvents_Yes.imp_4W	5.7742	62	2.9444	0.37394	-1.3871	3.33071	0.423	-3.279	0.002
													CDx 2.0 Change vs PRI	1.25806	0.4068
Paired Samples Statistics							Differences
Dich_SNP_Lybridos = 2			Mean	N	SD	SEM	Mean	SD	SEM
2	Pair 1	Estimated_SSE_BLE_2	2.1774	62	1.71325	0.21758				t	Sig. (2-tailed)
		Lyb.SatisfiedEvents_Yes.imp_4W	4.3548	62	3.08405	0.39167	-2.17742	3.17534	0.40327	-5.399	0		BLE vs. T+B	2.17742	0.40327
	Pair 2	PRI.SatisfiedEvents_Yes.Imp.4w	3.0968	62	2.42061	0.30742							PRI vs. T+B	1.25806	0.4068
		Lyb.SatisfiedEvents_Yes.imp_4W	4.3548	62	3.08405	0.39167	-1.25806	3.20315	0.4068	-3.093	0.003		Pla vs. T+B	-0.03226	0.40747
	Pair 3	Pla.SatisfiedEvents_Yes.imp.4w	4.3871	62	2.87074	0.36458
		Lyb.SatisfiedEvents_Yes.imp_4W	4.3548	62	3.08405	0.39167	0.03226	3.20843	0.40747	0.079	0.937

## Sheet: Lybs responders
Paired Samples Statistics							Differences
Dich_SNP_Lybridos = 2			Mean	N	SD	SEM	Mean	SD	SEM	t	Sig. (2-tailed)			Lybridos (T+B) ∆ SSE in T+B responders
2	Pair 1	Estimated_SSE_BLE_2	2.1774	62	1.71325	0.21758							US Ph2B Change vs. Baseline	1.18	0.25
		Lybs.SatisfiedEvents_Yes.imp_4W	5.7742	62	2.9444	0.37394	-3.59677	2.79026	0.35436	-10.15	0		CD001 Change vs PRI	2.67742	0.36198
	Pair 2	PRI.SatisfiedEvents_Yes.Imp.4w	3.0968	62	2.42061	0.30742							CD001 Change vs. predicted baseline	3.59677	0.35436
		Lybs.SatisfiedEvents_Yes.imp_4W	5.7742	62	2.9444	0.37394	-2.67742	2.85022	0.36198	-7.397	0
	Pair 3	Pla.SatisfiedEvents_Yes.imp.4w	4.3871	62	2.87074	0.36458							Pla vs. T+B	1.3871	0.423
		Lybs.SatisfiedEvents_Yes.imp_4W	5.7742	62	2.9444	0.37394	-1.3871	3.33071	0.423	-3.279	0.002
Paired Samples Statistics							Differences
Dich_SNP_Lybridos = 2			Mean	N	SD	SEM	Mean	SD	SEM
2	Pair 1	Estimated_SSE_BLE_2	2.1774	62	1.71325	0.21758				t	Sig. (2-tailed)
		Lyb.SatisfiedEvents_Yes.imp_4W	4.3548	62	3.08405	0.39167	-2.17742	3.17534	0.40327	-5.399	0		BLE vs. T+S	2.17742	0.40327
	Pair 2	PRI.SatisfiedEvents_Yes.Imp.4w	3.0968	62	2.42061	0.30742							PRI vs. T+S	1.25806	0.4068
		Lyb.SatisfiedEvents_Yes.imp_4W	4.3548	62	3.08405	0.39167	-1.25806	3.20315	0.4068	-3.093	0.003		Pla vs. T+S	-0.03226	0.40747
	Pair 3	Pla.SatisfiedEvents_Yes.imp.4w	4.3871	62	2.87074	0.36458
		Lyb.SatisfiedEvents_Yes.imp_4W	4.3548	62	3.08405	0.39167	0.03226	3.20843	0.40747	0.079	0.937

## Sheet: test lyb
Paired Samples Statistics							Differences
Dich_SNP_Lybrido = 2			Mean	N	SD	SEM	Mean	SD	SEM	t	Sig. (2-tailed)			Lybrido (T+S) ∆ SSE in T+S responders
2	Pair 1	Estimated_SSE_BLE_2	1.6471	68	1.37965	0.16731							T+S US Ph2B Change vs. Baseline	1.87	0.46
		Lyb.SatisfiedEvents_Yes.imp_4W	5.3235	68	3.06371	0.37153	-3.67647	2.84128	0.34456	-10.67	0		T+S CD001 Change vs PRI	2.58824	0.34058
	Pair 2	PRI.SatisfiedEvents_Yes.Imp.4w	2.7353	68	2.23685	0.27126							T+S CD001 Change vs. predicted baseline	3.67647	0.34456
		Lyb.SatisfiedEvents_Yes.imp_4W	5.3235	68	3.06371	0.37153	-2.58824	2.80849	0.34058	-7.6	0		T+B CD001 Change vs PRI	1.23529	0.35707
	Pair 3	Pla.SatisfiedEvents_Yes.imp.4w	4.2353	68	2.90197	0.35192							T+B CD001 Change vs. predicted baseline	2.32353	0.3405
		Lyb.SatisfiedEvents_Yes.imp_4W	5.3235	68	3.06371	0.37153	-1.08824	3.3933	0.4115	-2.645	0.01		T+B CD001 Change vs Pla	-0.26471	0.46076
Paired Samples Statistics							Differences
Dich_SNP_Lybrido = 2			Mean	N	SD	SEM	Mean	SD	SEM	t	Sig. (2-tailed)
	Pair 1	Estimated_SSE_BLE_2	1.6471	68	1.37965	0.16731
		Lybs.SatisfiedEvents_Yes.imp_4W	3.9706	68	3.02216	0.36649	-2.32353	2.94447	0.35707	-6.507	0
	Pair 2	PRI.SatisfiedEvents_Yes.Imp.4w	2.7353	68	2.23685	0.27126
		Lybs.SatisfiedEvents_Yes.imp_4W	3.9706	68	3.02216	0.36649	-1.23529	2.80787	0.3405	-3.628	0.001
	Pair 3	Pla.SatisfiedEvents_Yes.imp.4w	4.2353	68	2.90197	0.35192
		Lybs.SatisfiedEvents_Yes.imp_4W	3.9706	68	3.02216	0.36649	0.26471	3.79952	0.46076	0.574	0.568
