# Supplementary material for: A survival of the fittest strategy for the selection of genotypes by which drug responders and non-responders can be predicted in small groups
Source: PLoS One. 2021 Mar 5;16(3):e0246828. doi: 10.1371/journal.pone.0246828 (PMC7935233; doi:10.1371/journal.pone.0246828)
Supplement: S1 Data — (ZIP) [file pone.0246828.s004.zip › ROC analyses and figures/CDx 2.1 Lyb.xlsx]

## Sheet: Lyb responders 2.1
Paired Samples Statistics							Differences
Dich_SNP_Lybrido = 2			Mean	N	SD	SEM	Mean	SD	SEM	t	Sig. (2-tailed)			Lybrido (T+S) ∆ SSE in T+S responders
2	Pair 1	Estimated_SSE_BLE_2	1.6471	68	1.37965	0.16731							Predicted non-responders (n=73)	-0.58	-0.35		73
		Lyb.SatisfiedEvents_Yes.imp_4W	5.3235	68	3.06371	0.37153	-3.67647	2.84128	0.34456	-10.67	0		Predicted responders (n=66)	2.33	0.35		66
	Pair 2	PRI.SatisfiedEvents_Yes.Imp.4w	2.7353	68	2.23685	0.27126
		Lyb.SatisfiedEvents_Yes.imp_4W	5.3235	68	3.06371	0.37153	-2.58824	2.80849	0.34058	-7.6	0
	Pair 3	Pla.SatisfiedEvents_Yes.imp.4w	4.2353	68	2.90197	0.35192
		Lyb.SatisfiedEvents_Yes.imp_4W	5.3235	68	3.06371	0.37153	-1.08824	3.3933	0.4115	-2.645	0.01
Paired Samples Statistics							Differences
Dich_SNP_Lybrido = 2			Mean	N	SD	SEM	Mean	SD	SEM	t	Sig. (2-tailed)
	Pair 1	Estimated_SSE_BLE_2	1.6471	68	1.37965	0.16731
		Lybs.SatisfiedEvents_Yes.imp_4W	3.9706	68	3.02216	0.36649	-2.32353	2.94447	0.35707	-6.507	0		BLE vs. T+B	2.32353	0.35707
	Pair 2	PRI.SatisfiedEvents_Yes.Imp.4w	2.7353	68	2.23685	0.27126							PRI vs. T+B	1.23529	0.3405
		Lybs.SatisfiedEvents_Yes.imp_4W	3.9706	68	3.02216	0.36649	-1.23529	2.80787	0.3405	-3.628	0.001		Pla vs. T+B	-0.26471	0.46076
	Pair 3	Pla.SatisfiedEvents_Yes.imp.4w	4.2353	68	2.90197	0.35192
		Lybs.SatisfiedEvents_Yes.imp_4W	3.9706	68	3.02216	0.36649	0.26471	3.79952	0.46076	0.574	0.568

## Sheet: Lybs responders 2.1
Paired Samples Statistics							Differences
Dich_SNP_Lybrido = 2			Mean	N	SD	SEM	Mean	SD	SEM	t	Sig. (2-tailed)			Lybrido (T+S) ∆ SSE in T+S responders
2	Pair 1	Estimated_SSE_BLE_2	1.6471	68	1.37965	0.16731							Predicted non-responders (n=70)	-0.89	-0.33		70
		Lyb.SatisfiedEvents_Yes.imp_4W	5.3235	68	3.06371	0.37153	-3.67647	2.84128	0.34456	-10.67	0		Predicted responders (n=69)	2.26	0.34		69
	Pair 2	PRI.SatisfiedEvents_Yes.Imp.4w	2.7353	68	2.23685	0.27126
		Lyb.SatisfiedEvents_Yes.imp_4W	5.3235	68	3.06371	0.37153	-2.58824	2.80849	0.34058	-7.6	0			-0.57
	Pair 3	Pla.SatisfiedEvents_Yes.imp.4w	4.2353	68	2.90197	0.35192								2.33
		Lyb.SatisfiedEvents_Yes.imp_4W	5.3235	68	3.06371	0.37153	-1.08824	3.3933	0.4115	-2.645	0.01
Paired Samples Statistics							Differences
Dich_SNP_Lybrido = 2			Mean	N	SD	SEM	Mean	SD	SEM	t	Sig. (2-tailed)
	Pair 1	Estimated_SSE_BLE_2	1.6471	68	1.37965	0.16731
		Lybs.SatisfiedEvents_Yes.imp_4W	3.9706	68	3.02216	0.36649	-2.32353	2.94447	0.35707	-6.507	0		BLE vs. T+B	2.32353	0.35707
	Pair 2	PRI.SatisfiedEvents_Yes.Imp.4w	2.7353	68	2.23685	0.27126							PRI vs. T+B	1.23529	0.3405
		Lybs.SatisfiedEvents_Yes.imp_4W	3.9706	68	3.02216	0.36649	-1.23529	2.80787	0.3405	-3.628	0.001		Pla vs. T+B	-0.26471	0.46076
	Pair 3	Pla.SatisfiedEvents_Yes.imp.4w	4.2353	68	2.90197	0.35192
		Lybs.SatisfiedEvents_Yes.imp_4W	3.9706	68	3.02216	0.36649	0.26471	3.79952	0.46076	0.574	0.568

## Sheet: Lybs responders (2)
Paired Samples Statistics							Differences
Dich_SNP_Lybridos = 2			Mean	N	SD	SEM	Mean	SD	SEM	t	Sig. (2-tailed)			Lybrido (T+S) ∆ SSE in T+S responders
2	Pair 1	Estimated_SSE_BLE_2	2.1774	62	1.71325	0.21758							Placebo run-in	3.97	0.328
		Lybs.SatisfiedEvents_Yes.imp_4W	5.7742	62	2.9444	0.37394	-3.59677	2.79026	0.35436	-10.15	0		Lybrido	3.4	0.339
	Pair 2	PRI.SatisfiedEvents_Yes.Imp.4w	3.0968	62	2.42061	0.30742							Placebo run-in	3.03	0.26
		Lybs.SatisfiedEvents_Yes.imp_4W	5.7742	62	2.9444	0.37394	-2.67742	2.85022	0.36198	-7.397	0		Lybrido	5.36	0.364
	Pair 3	Pla.SatisfiedEvents_Yes.imp.4w	4.3871	62	2.87074	0.36458
		Lybs.SatisfiedEvents_Yes.imp_4W	5.7742	62	2.9444	0.37394	-1.3871	3.33071	0.423	-3.279	0.002
Paired Samples Statistics							Differences
Dich_SNP_Lybridos = 2			Mean	N	SD	SEM	Mean	SD	SEM
2	Pair 1	Estimated_SSE_BLE_2	2.1774	62	1.71325	0.21758				t	Sig. (2-tailed)
		Lyb.SatisfiedEvents_Yes.imp_4W	4.3548	62	3.08405	0.39167	-2.17742	3.17534	0.40327	-5.399	0		BLE vs. T+B	2.17742	0.40327
	Pair 2	PRI.SatisfiedEvents_Yes.Imp.4w	3.0968	62	2.42061	0.30742							PRI vs. T+B	1.25806	0.4068
		Lyb.SatisfiedEvents_Yes.imp_4W	4.3548	62	3.08405	0.39167	-1.25806	3.20315	0.4068	-3.093	0.003		Pla vs. T+B	-0.03226	0.40747
	Pair 3	Pla.SatisfiedEvents_Yes.imp.4w	4.3871	62	2.87074	0.36458
		Lyb.SatisfiedEvents_Yes.imp_4W	4.3548	62	3.08405	0.39167	0.03226	3.20843	0.40747	0.079	0.937
