# Supplementary material for: A survival of the fittest strategy for the selection of genotypes by which drug responders and non-responders can be predicted in small groups
Source: PLoS One. 2021 Mar 5;16(3):e0246828. doi: 10.1371/journal.pone.0246828 (PMC7935233; doi:10.1371/journal.pone.0246828)
Supplement: S1 Data — (ZIP) [file pone.0246828.s004.zip › ROC analyses and figures/Figures SSE.xlsx]

## Sheet: lyb
Paired Samples Statistics
PredLyb			Mean	N	Std. Deviation	Std. Error Mean
,00	Pair 1	PRI.SatisfiedEvents_Yes.Imp	4.25714	70	2.47706	0.296065
		Lyb.SatisfiedEvents_Yes.imp	3.65714	70	2.98734	0.357056
1,00	Pair 1	PRI.SatisfiedEvents_Yes.Imp	2.77966	59	2.40737	0.313413
		Lyb.SatisfiedEvents_Yes.imp	5.22034	59	3.19519	0.415978
Paired Samples Correlations
PredLyb			N	Correlation	Sig.
,00	Pair 1	PRI.SatisfiedEvents_Yes.Imp & Lyb.SatisfiedEvents_Yes.imp	70	0.497801	1.16164e-05
1,00	Pair 1	PRI.SatisfiedEvents_Yes.Imp & Lyb.SatisfiedEvents_Yes.imp	59	0.358331	0.00532494
Paired Samples Test
PredLyb			Paired Differences					t	df	Sig. (2-tailed)
			Mean	Std. Deviation	Std. Error Mean	95% Confidence Interval of the Difference
						Lower	Upper
,00	Pair 1	PRI.SatisfiedEvents_Yes.Imp - Lyb.SatisfiedEvents_Yes.imp	0.6	2.77358	0.331506	-0.0613371	1.26134	1.80992	69	0.074663
1,00	Pair 1	PRI.SatisfiedEvents_Yes.Imp - Lyb.SatisfiedEvents_Yes.imp	-2.44068	3.23915	0.421702	-3.28481	-1.59655	-5.78769	58	3.04341e-07
https://www.psychometrica.de/effect_size.html

## Sheet: lybrido hele groep
Paired Samples Statistics
		Mean	N	Std. Deviation	Std. Error Mean
Pair 1	PRI.SatisfiedEvents_Yes.Imp	3.5814	129	2.54552	0.22412
	Lyb.SatisfiedEvents_Yes.imp	4.37209	129	3.16985	0.27909
Paired Samples Correlations
		N	Correlation	Sig.
Pair 1	PRI.SatisfiedEvents_Yes.Imp & Lyb.SatisfiedEvents_Yes.imp	129	0.329286	0.000138745
Paired Samples Test
		Paired Differences					t	df	Sig. (2-tailed)
		Mean	Std. Deviation	Std. Error Mean	95% Confidence Interval of the Difference
					Lower	Upper
Pair 1	PRI.SatisfiedEvents_Yes.Imp - Lyb.SatisfiedEvents_Yes.imp	-0.790698	3.34868	0.294835	-1.37408	-0.207316	-2.68183	128	0.00828751

## Sheet: lybs
Paired Samples Statistics
PredLybs			Mean	N	Std. Deviation	Std. Error Mean
,00	Pair 1	PRI_Lybridos_SE	4.3	60	2.67632	0.345512
		Lybs_Lybridos_SE	3.06667	60	2.79143	0.360372
1,00	Pair 1	PRI_Lybridos_SE	2.95652	69	2.26505	0.27268
		Lybs_Lybridos_SE	5.30435	69	2.98676	0.359563
Paired Samples Correlations
PredLybs			N	Correlation	Sig.
,00	Pair 1	PRI_Lybridos_SE & Lybs_Lybridos_SE	60	0.564459	2.63504e-06
1,00	Pair 1	PRI_Lybridos_SE & Lybs_Lybridos_SE	69	0.438913	0.000161536
Paired Samples Test
PredLybs			Paired Differences					t	df	Sig. (2-tailed)
			Mean	Std. Deviation	Std. Error Mean	95% Confidence Interval of the Difference
						Lower	Upper
,00	Pair 1	PRI_Lybridos_SE - Lybs_Lybridos_SE	1.23333	2.55361	0.329669	0.573667	1.893	3.74112	59	0.000416856
1,00	Pair 1	PRI_Lybridos_SE - Lybs_Lybridos_SE	-2.34783	2.84825	0.342889	-3.03205	-1.6636	-6.84719	68	2.67055e-09

## Sheet: LybS hele groep
Paired Samples Statistics
		Mean	N	Std. Deviation	Std. Error Mean
Pair 1	PRI_Lybridos_SE	3.5814	129	2.54552	0.22412
	Lybs_Lybridos_SE	4.26357	129	3.09617	0.272602
Paired Samples Correlations
		N	Correlation	Sig.
Pair 1	PRI_Lybridos_SE & Lybs_Lybridos_SE	129	0.351139	4.50264e-05
Paired Samples Test
		Paired Differences					t	df	Sig. (2-tailed)
		Mean	Std. Deviation	Std. Error Mean	95% Confidence Interval of the Difference
					Lower	Upper
Pair 1	PRI_Lybridos_SE - Lybs_Lybridos_SE	-0.682171	3.24515	0.28572	-1.24752	-0.116825	-2.38755	128	0.0184232

## Sheet: lyb figure
T+S formula		Mean	Std. Error Mean		N
Entire sample (n=129)	PRI	3.5814	0.22412		129
	T+S	4.37209	0.27909		129
Predicted non-responder (n=70)	PRI	4.25714	0.296065		70
	T+S	3.65714	0.357056		70
Predicted responder (n=59)	PRI	2.77966	0.313413		59
	T+S	5.22034	0.415978		59

## Sheet: lybs figure 
T+B formula		Mean	Std. Error Mean		N
Entire sample (n=129)	PRI	3.5814	0.22412		129
	T+B	4.26357	0.272602		129
Predicted non-responder (n=60)	PRI	4.3	0.345512		60
	T+B	3.06667	0.360372		60
Predicted responder (n=69)	PRI	2.95652	0.27268		69
	T+B	5.30435	0.359563		69
