# Supplementary material for: A survival of the fittest strategy for the selection of genotypes by which drug responders and non-responders can be predicted in small groups
Source: PLoS One. 2021 Mar 5;16(3):e0246828. doi: 10.1371/journal.pone.0246828 (PMC7935233; doi:10.1371/journal.pone.0246828)
Supplement: S1 Data — (ZIP) [file pone.0246828.s004.zip › ROC analyses and figures/ROC Lybrido.sps]

* Encoding: UTF-8.

*Email Adriaan 26APR2019 met uitleg variabelen:
Deviatie_LybPRI_Def = de uiteindelijke verdeling in derivatie (=1) en validatie (=2);
Ver_LybPRI.SatisfiedEvents = verschil tussen Lybrdio[s] treatment en PRI;
Dich_VerLybPRI = dichotomie van deze verschilmaat;
Factor_Lybrido = de total som van de SNPs
Dich.Factor_Lybrido = dichotome versie hiervan 
ZFactor_Lybrido = z-waarden op basis van de gesplitste databases in derivatie en validatie
Z_Dich_Factor_Lybrido = dichotome versie, waarbij is gekeken wat de optimale resultaten oplevert voor sensitiviteit
ZFactor_Lybrido_1 = z-waarden op basis van het hele bestand (dus niet apart voor derivatie en validatie)
Z_Dich_Factor_Lybrido_1 = dichotome versie met aandacht voor een optimale verdeling voor de sensitiviteit. Te gebruiken als mogelijke voorspeller door SNPs (deze lijkt het iets beter te doen dan de eerder beschreven “Z_Dich_Factor_Lybrido” 
PRI.SatisfiedEvents_Yes.Imp = aantal SE in PRI (op basis van 4 weken)
Lyb.SatisfiedEvents_Yes.imp = aantal SE tijdens actieve treatment op basis van 4 weken.


*responder vs non-responder.
DO IF  (Ver_LybPRI.SatisfiedEvents > 0). 
COMPUTE LybResp=1.
ELSE IF (Ver_LybPRI.SatisfiedEvents <= 0).  
COMPUTE LybResp=0.
END IF.
EXECUTE.

*sort based on derivation and validation sample.
SORT CASES  BY Deviatie_LybPRI_Def.
SPLIT FILE LAYERED BY Deviatie_LybPRI_Def.

DESCRIPTIVES VARIABLES=ZFactor_Lybrido
  /SAVE
  /STATISTICS=MEAN STDDEV MIN MAX.

ROC ZFactor_Lybrido BY LybResp (1)
  /PLOT=CURVE(REFERENCE)
    /PRINT=SE COORDINATES
  /CRITERIA=CUTOFF(INCLUDE) TESTPOS(LARGE) DISTRIBUTION(FREE) CI(95)
  /MISSING=EXCLUDE.

DATASET ACTIVATE DataSet1.
SPLIT FILE OFF.


ROC ZFactor_Lybrido BY LybResp (1)
  /PLOT=CURVE(REFERENCE)
    /PRINT=SE COORDINATES
  /CRITERIA=CUTOFF(INCLUDE) TESTPOS(LARGE) DISTRIBUTION(FREE) CI(95)
  /MISSING=EXCLUDE.


*Deze kun je dus aanpassen (de 0 kun je vervangen door een andere cut-off point).
DO IF  (ZFactor_Lybrido> 0). 
COMPUTE PredLyb=1.
ELSE IF (ZFactor_Lybrido <= 0).  
COMPUTE PredLyb=0.
END IF.
EXECUTE.

*sort based on derivation and validation sample.
SORT CASES  BY Deviatie_LybPRI_Def.
SPLIT FILE LAYERED BY Deviatie_LybPRI_Def.

CROSSTABS
  /TABLES=PredLyb BY LybResp
  /FORMAT=AVALUE TABLES
  /CELLS=COUNT
  /COUNT ROUND CELL.

DATASET ACTIVATE DataSet1.
SPLIT FILE OFF.

CROSSTABS
  /TABLES=PredLyb BY LybResp
  /FORMAT=AVALUE TABLES
  /CELLS=COUNT
  /COUNT ROUND CELL.

*sort based on derivation and validation sample.
SORT CASES  BY Deviatie_LybPRI_Def.
SPLIT FILE LAYERED BY Deviatie_LybPRI_Def.

ONEWAY Ver_LybPRI.SatisfiedEvents BY PredLyb
   /MISSING ANALYSIS.

GRAPH
  /BAR(SIMPLE)=MEAN(Ver_LybPRI.SatisfiedEvents) BY PredLyb
  /INTERVAL SE(1).

DATASET ACTIVATE DataSet1.
SPLIT FILE OFF.

ONEWAY Ver_LybPRI.SatisfiedEvents BY PredLyb
  /MISSING ANALYSIS.

GRAPH
  /BAR(SIMPLE)=MEAN(Ver_LybPRI.SatisfiedEvents) BY PredLyb
  /INTERVAL SE(1).


DATASET ACTIVATE DataSet2.
SORT CASES  BY PredLyb.
SPLIT FILE LAYERED BY PredLyb.

T-TEST PAIRS=PRI.SatisfiedEvents_Yes.Imp WITH Lyb.SatisfiedEvents_Yes.Imp (PAIRED)
  /CRITERIA=CI(.9500)
  /MISSING=ANALYSIS.

SPLIT FILE OFF.


DATASET ACTIVATE DataSet1.
T-TEST PAIRS=PRI.SatisfiedEvents_Yes.Imp WITH Lyb.SatisfiedEvents_Yes.imp (PAIRED)
  /CRITERIA=CI(.9500)
  /MISSING=ANALYSIS.

GRAPH
  /BAR(GROUPED)=MEAN(PRI.SatisfiedEvents_Yes.Imp) MEAN(Lyb.SatisfiedEvents_Yes.Imp) BY PredLyb
  /MISSING=LISTWISE
  /INTERVAL SE(1).
