# Supplementary material for: A survival of the fittest strategy for the selection of genotypes by which drug responders and non-responders can be predicted in small groups
Source: PLoS One. 2021 Mar 5;16(3):e0246828. doi: 10.1371/journal.pone.0246828 (PMC7935233; doi:10.1371/journal.pone.0246828)
Supplement: S1 Data — (ZIP) [file pone.0246828.s004.zip › ROC analyses and figures/Sens Spec Lyb Lybs 26 APR2019.xlsx]

## Sheet: Lybrido Deriv_vali
PredLyb * LybResp Crosstabulation									Derivatie							Validatie
Count
Deviatie_LybPRI_Def			LybResp		Total
			0	1						Classificatie		Observed					Classificatie		Observed
1	PredLyb	0	43	12	55							Lybrido	Non Lybrido						Lybrido	Non Lybrido
		1	9	33	42				Predicted		Lybrido	33	9			Predicted		Lybrido	11	6
	Total		52	45	97						Non Lybrido	12	43					Non Lybrido	1	14
2	PredLyb	0	14	1	15
		1	6	11	17						Sensitivity	0.733333						Sensitivity	0.916667
	Total		20	12	32						Specificity	0.826923						Specificity	0.7
											FNR	0.266667						FNR	0.0833333
											FPR	0.173077						FPR	0.3
											PPV	0.785714						PPV	0.647059
											NPV	0.781818						NPV	0.933333
											Accuracy	0.783505						Accuracy	0.78125
				Sensitivity: probability that a test result will be positive when the disease is present (true positive rate, expressed as a percentage).
				Specificity: probability that a test result will be negative when the disease is not present (true negative rate, expressed as a percentage).
				Positive likelihood ratio: ratio between the probability of a positive test result given the presence of the disease and the probability of a positive test result given the absence of the disease, i.e.
				Negative likelihood ratio: ratio between the probability of a negative test result given the presence of the disease and the probability of a negative test result given the absence of the disease, i.e.
				Positive predictive value: probability that the disease is present when the test is positive (expressed as a percentage).
				Negative predictive value: probability that the disease is not present when the test is negative (expressed as a percentage).

## Sheet: Lybrido totaal
PredLyb * LybResp Crosstabulation									Derivatie
Count
		LybResp		Total
		0	1							Classificatie		Observed
PredLyb	0	57	13	70								Lybrido	Non Lybrido
	1	15	44	59					Predicted		Lybrido	44	15
Total		72	57	129							Non Lybrido	13	57
											Sensitivity	0.77193
											Specificity	0.791667
											FNR	0.22807
											FPR	0.208333
											PPV	0.745763
											NPV	0.814286
											Accuracy	0.782946
				Sensitivity: probability that a test result will be positive when the disease is present (true positive rate, expressed as a percentage).
				Specificity: probability that a test result will be negative when the disease is not present (true negative rate, expressed as a percentage).
				Positive likelihood ratio: ratio between the probability of a positive test result given the presence of the disease and the probability of a positive test result given the absence of the disease, i.e.
				Negative likelihood ratio: ratio between the probability of a negative test result given the presence of the disease and the probability of a negative test result given the absence of the disease, i.e.
				Positive predictive value: probability that the disease is present when the test is positive (expressed as a percentage).
				Negative predictive value: probability that the disease is not present when the test is negative (expressed as a percentage).

## Sheet: Lybridos Deriv_vali
PredLybs * LybsResp Crosstabulation									Derivatie							Validatie
Count
Derivatie_Lybridos_Def			LybsResp		Total
			,00	1,00						Classificatie		Observed					Classificatie		Observed
1,00	PredLybs	,00	43	3	46							Lybridos	Non Lybridos						Lybridos	Non Lybridos
		1,00	13	38	51				Predicted		Lybridos	38	13			Predicted		Lybridos	11	7
	Total		56	41	97						Non Lybridos	3	43					Non Lybridos	1	13
2,00	PredLybs	,00	13	1	14
		1,00	7	11	18						Sensitivity	0.926829						Sensitivity	0.916667
	Total		20	12	32						Specificity	0.767857						Specificity	0.65
											FNR	0.0731707						FNR	0.0833333
											FPR	0.232143						FPR	0.35
											PPV	0.745098						PPV	0.611111
											NPV	0.934783						NPV	0.928571
											Accuracy	0.835052						Accuracy	0.75

## Sheet: Lybridos totaal
PredLybs * LybsResp Crosstabulation									Derivatie
Count
		LybsResp		Total
		,00	1,00							Classificatie		Observed
PredLybs	,00	56	4	60								Lybrido	Non Lybrido
	1,00	20	49	69					Predicted		Lybrido	49	20
Total		76	53	129							Non Lybrido	4	56
											Sensitivity	0.924528
											Specificity	0.736842
											FNR	0.0754717
											FPR	0.263158
											PPV	0.710145
											NPV	0.933333
											Accuracy	0.813953
				Sensitivity: probability that a test result will be positive when the disease is present (true positive rate, expressed as a percentage).
				Specificity: probability that a test result will be negative when the disease is not present (true negative rate, expressed as a percentage).
				Positive likelihood ratio: ratio between the probability of a positive test result given the presence of the disease and the probability of a positive test result given the absence of the disease, i.e.
				Negative likelihood ratio: ratio between the probability of a negative test result given the presence of the disease and the probability of a negative test result given the absence of the disease, i.e.
				Positive predictive value: probability that the disease is present when the test is positive (expressed as a percentage).
				Negative predictive value: probability that the disease is not present when the test is negative (expressed as a percentage).

## Sheet: TABEL ARTIKEL
	T+S formula			T+B formula						T+S formula			T+B formula
	Der	val	tot	Der	val	tot				Derivation	Validation	Full set	Derivation	Validation	Full set
Sensitivity	0.733333	0.916667	0.77193	0.926829	0.916667	0.924528			Sensitivity	0.733	0.917	0.772	0.927	0.917	0.925
Specificity	0.826923	0.7	0.791667	0.767857	0.65	0.736842			Specificity	0.827	0.7	0.792	0.768	0.65	0.737
FNR	0.266667	0.0833333	0.22807	0.0731707	0.0833333	0.0754717			FNR	0.267	0.083	0.228	0.073	0.083	0.075
FPR	0.173077	0.3	0.208333	0.232143	0.35	0.263158			FPR	0.173	0.3	0.208	0.232	0.35	0.263
PPV	0.785714	0.647059	0.745763	0.745098	0.611111	0.710145			PPV	0.786	0.647	0.746	0.745	0.611	0.71
NPV	0.781818	0.933333	0.814286	0.934783	0.928571	0.933333			NPV	0.782	0.933	0.814	0.935	0.929	0.933
Accuracy	0.783505	0.78125	0.782946	0.835052	0.75	0.813953			Accuracy	0.784	0.781	0.783	0.835	0.75	0.814
	T+S formula			T+B formula
	Der	val	tot	Der	val	tot
Sensitivity	0.733	0.917	0.772	0.927	0.917	0.925
Specificity	0.827	0.7	0.792	0.768	0.65	0.737
FNR	0.267	0.083	0.228	0.073	0.083	0.075
FPR	0.173	0.3	0.208	0.232	0.35	0.263
PPV	0.786	0.647	0.746	0.745	0.611	0.71
NPV	0.782	0.933	0.814	0.935	0.929	0.933
Accuracy	0.784	0.781	0.783	0.835	0.75	0.814
