# Supplementary material for: A survival of the fittest strategy for the selection of genotypes by which drug responders and non-responders can be predicted in small groups
Source: PLoS One. 2021 Mar 5;16(3):e0246828. doi: 10.1371/journal.pone.0246828 (PMC7935233; doi:10.1371/journal.pone.0246828)
Supplement: S1 Data — (ZIP) [file pone.0246828.s004.zip › SNPs raw/mismatches.txt]

md - id	ppn - id	rs	genotypes found Aros	genotype used	Paddy
MD150-044	01-0058	rs7295972	AA,AG	AA	AA
MD150-119	02-0006	rs2497524	CC,AC	AC	--
MD150-123	02-0030	rs1431153	GG,AG	AG	--
MD150-120	02-0026	rs17639735	GG,AG	AG	AG
MD150-123	02-0030	rs2497524	CC,AC	AC	--
MD150-131	01-0123	rs1801412	CC,AC	AC	AC
MD150-120	02-0026	rs1431153	GG,AG	AG	--
MD150-119	02-0006	rs1431153	GG,AG	AG	--
MD150-119	02-0006	rs17639735	GG,AG	AG	AG
